# Supplementary material for: Identification of epigenome-wide DNA methylation differences between carriers of APOE ε4 and APOE ε2 alleles
Source: Genome Med. 2021 Jan 4;13:1. doi: 10.1186/s13073-020-00808-4 (PMC7784364; doi:10.1186/s13073-020-00808-4)
Supplement: Supplementary file 1 — Additional file 1: Table S1: Sample demographic information for the discovery and replication samples and the individual APOE genotype groups within the discovery sample. Table S2. Differentially methylated positions (DMPs) showing replicated association with APOE ε4 vs. ε2 carrier status and sensitivity analyses results. Table S3. Pairwise comparison of DNA methylation levels between APOE genotypes for each of the 20 CpGs identified as being a DMP in the meta-analysis of the discovery and replication samples. Table S4. Gene ontology (GO) terms showing significant enrichment (P ≤ 2.21 × 10−6) for the CpG sites identified as showing suggestive (P ≤ 1 × 10−5) association with APOE ε4 vs. ε2 carrier status through DMP analysis or which contributed to a significant DMR. Table S5. Assessment of total, HDL or non-HDL cholesterol as potential mediators of APOE ε4 vs. ε2 carrier status on methylation. Table S6. meQTLs for the APOE ε4 vs. ε2-associated DMPs and DMR sites. Table S7. meQTLs for APOE ε4 vs. ε2-associated DMPs and DMR sites grouped by genomic region. Table S8. GWAS catalogue entries for the meQTLs associated with the APOE ε4 vs. ε2-associated DMPs and DMR sites. [file 13073_2020_808_MOESM1_ESM.xlsx]

## Sheet: Supplementary table legends
Identification of epigenome-wide DNA methylation differences between carriers of APOE ε4 and APOE ε2 alleles
Table S1.	Sample demographic information for the discovery and replication samples and the individual APOE genotype groups within the discovery sample. The following information is shown: mean age; percentage of female participants; percentages of current smokers, former smokers who quit less than a year ago, former smokers who quit a year or more ago, never smokers and those that didn’t declare their smok…
Table S2.	Differentially methylated positions (DMPs) showing replicated association with APOE ε4 vs. ε2 carrier status and sensitivity analyses results. DMPs identified in the discovery sample (P ≤ 3.6 x 10-8) that showed association (P ≤ .00625 (0.05/8)) with a consistent direction of effect in the replication sample were deemed to have replicated. The probe ID, symbol of the gene in which the probe maps …
Table S3.	Pairwise comparison of DNA methylation levels between APOE genotypes for each of the 20 CpGs identified as being a DMP in the meta-analysis of the discovery and replication samples. The probe ID, contrast, effect size (estimate), standard error of the effect size (SE), t-statistic, and Bonferroni-adjusted P-value (adj. p-value) are shown for each CpG.
Table S4.	Gene ontology (GO) terms showing significant enrichment (P≤2.21 x 10-6) for the CpG sites identified as showing suggestive (P≤1 x 10-5) association with APOE ε4 vs. ε2 carrier status through DMP analysis or which contributed to a significant DMR. GO terms are categorised as referring to biological processes (BP), cellular compartments (CC) or molecular functions (MF). The “N” column indicates the…
Table S5.	Assessment of total, HDL or non-HDL cholesterol as potential mediators of APOE ε4 vs. ε2 carrier status on methylation. For each DMP identified in the meta-analysis of the discovery and replication samples, the potential roles of total, HDL or non-HDL cholesterol levels as mediators of the observed associations with methylation were assessed by bootstrap mediation analysis (n = 10000 bootstraps) …
Table S6.	meQTLs for the APOE ε4 vs. ε2-associated DMPs and DMR sites. For each meQTL, the RS ID (rsid), SNP ID (chr_BP), SNP location (SNP_chr and SNP_pos; hg19/GRCh37), the assessed allele (a1), other allele (a0), the frequency of a1, the beta coefficient, standard error of the beta, P-value, variance explained in the residualised phenotype (r2), the associated CpG’s probe ID, the CpG location (CpG_chr a…
Table S7.	meQTLs grouped by genomic region. The meQTLs associated with the APOE ε4 vs. ε2-associated DMPs and DMRs map to 12 genomic regions. For each region, the location of the region (Chr. and start and end coordinates; hg19/GRCh37), its size, the total number of meQTLs , the number of cis and trans meQTLs, and the number of APOE ε4 vs. ε4-associated CpGs are shown.
Table S8.	GWAS catalog entries for the meQTLs associated with the APOE ε4 vs. ε2-associated DMPs and DMR sites. The GWAS catalog (https://www.ebi.ac.uk/gwas/) was queried for each of the SNPs that is an meQTL for the loci showing differential methylation between APOE ε4 and ε2 carriers and associations meeting a threshold of P ≤ 5 x 10-8 are shown. For each association, the SNP, location of the SNP (Chr an…

## Sheet: Table S1
Trait	Discovery sample		Replication sample		Genotype groups (discovery sample)
	APOE ε2 carriers (N = 596)	APOE ε4 carriers (N = 1253)	APOE ε2 carriers (N = 522)	APOE ε4 carriers (N = 1216)	ε2/ε2 (N = 27)	ε2/ε3 (N = 569)	ε3/ε3 (N = 2926)	ε3/ε4 (N = 1128)	ε4/ε4 (N = 125)
Age in years: mean (SD)	48.5 (14.4)	47.9 (13.7)	51.9 (12.7)	51.5 (13.0)	45.8 (16.1)	48.6 (14.4)	48.9 (14.0)	48.2 (13.7)	45.5 (13.5)
Sex: % F	58.2	62.6	56.1	56.8	63	58	62.1	62.3	65.6
Ever smoked: % current; % former (quit < 12 months); % former (quit ≥12 months); % never; % not declared	17.2; 2.68; 26.2; 52.7; 1.17	18.0; 2.31; 24.7; 52.4; 2.63	14.9; 1.72; 28.5; 53.8; 0.958	15.5; 1.64; 30.1; 51.7; 0.905	37.0; 0; 33.3; 14.8; 0	16.3; 2.81; 25.8; 53.8; 1.23	19.0; 2.67; 26.5; 49.9; 1.91	17.6; 2.30; 24.4; 53.1; 2.66	21.6; 2.40; 28.0; 45.6; 2.40
Pack years: mean (SD)	17.3 (18.7)	16.2 (17.3)	16.8 (18.0)	17.3 (18.8)	11.3 (13.3)	17.7 (18.9)	17.6 (17.6)	16.2 (17.0)	16.3 (19.8)

## Sheet: Table S2
Probe_ID	geneSymbol	CHR	MAPINFO	FEATURE	cpgIsland	beta_dis	beta_SE_dis	p_dis	beta_rep	beta_SE_rep	p_rep	beta_dis_Maas	beta_SE_dis_Maas	p_dis_Maas	beta_rep_10_genetic_PCs	beta_SE_rep_10_genetic_PCs	p_rep_10_genetic_PCs
cg13375295		19	45344725		N_Shelf	-0.0877089	0.00537845	6.4e-56	-0.170417	0.0112361	8.6e-49	-0.0870119	0.00528751	6.12e-57	-0.169519	0.0112835	6.06e-48
cg16094954	BCL3	19	45251180	TSS1500	N_Shore	-0.0896154	0.00870097	3.21e-24	-0.159604	0.0216353	2.53e-13	-0.0864425	0.00860453	3.64e-23	-0.161601	0.0217121	1.57e-13
cg06750524	APOE	19	45409955	Body	N_Shore	0.103213	0.0101157	8.23e-24	0.127299	0.0130743	7.86e-22	0.10052	0.00996945	2.55e-23	0.126837	0.0131243	1.55e-21
cg10178308	PVRL2;PVRL2	19	45349383	TSS200;TSS200	Island	0.0996397	0.0120115	2.08e-16	0.129622	0.0201525	1.64e-10	0.0996692	0.0118496	7.93e-17	0.12812	0.0201933	2.86e-10
cg10762466		19	45347693		N_Shore	-0.0413885	0.00517796	2.31e-15	-0.0536605	0.00639041	9.6e-17	-0.0424562	0.00511487	1.96e-16	-0.053546	0.0064142	1.44e-16
cg16471933	APOE	19	45411802	Body	Island	0.0565315	0.00769316	3.01e-13	0.0650038	0.00798092	7.33e-16	0.0574199	0.00759793	6.4e-14	0.0651747	0.00801301	8.05e-16
cg04488858		19	45242346		OpenSea	-0.0530608	0.00812094	8.29e-11	-0.0485398	0.0107859	7.25e-06	-0.0534667	0.00797869	2.73e-11	-0.0501885	0.0107856	3.52e-06
cg27087650	BCL3	19	45255796	Body	N_Shore	0.0327571	0.00566814	8.81e-09	0.0644809	0.00693393	1.08e-14	0.0322174	0.00560812	1.07e-08	0.0641379	0.00694921	7.98e-20

## Sheet: Table S3
probe ID	contrast	estimate	SE	t	adj. p-value
cg13375295	e2e2 - e2e3	0.0868444	0.0220911	3.9312	0.0171437
cg13375295	e2e2 - e3e3	0.159157	0.0216833	7.34008	4.9903e-11
cg13375295	e2e2 - e3e4	0.167775	0.0218444	7.68043	3.82079e-12
cg13375295	e2e2 - e4e4	0.189266	0.0237971	7.95334	4.49624e-13
cg13375295	e2e3 - e3e3	0.072313	0.00511346	14.1417	3.27527e-42
cg13375295	e2e3 - e3e4	0.0809303	0.00573142	14.1205	4.37473e-42
cg13375295	e2e3 - e4e4	0.102422	0.0110611	9.25963	6.04945e-18
cg13375295	e3e3 - e3e4	0.00861732	0.00390557	2.20642	1
cg13375295	e3e3 - e4e4	0.0301089	0.0102264	2.94423	0.650626
cg13375295	e3e4 - e4e4	0.0214916	0.0105516	2.03681	1
cg06750524	e2e2 - e2e3	-0.0667511	0.0398353	-1.67568	1
cg06750524	e2e2 - e3e3	-0.0819191	0.0391	-2.09512	1
cg06750524	e2e2 - e3e4	-0.15549	0.0393905	-3.94739	0.016028
cg06750524	e2e2 - e4e4	-0.237833	0.0429116	-5.54239	6.28737e-06
cg06750524	e2e3 - e3e3	-0.015168	0.00922073	-1.64498	1
cg06750524	e2e3 - e3e4	-0.0887388	0.0103351	-8.58619	2.39965e-15
cg06750524	e2e3 - e4e4	-0.171082	0.0199457	-8.57736	2.58803e-15
cg06750524	e3e3 - e3e4	-0.0735708	0.00704263	-10.4465	5.67555e-23
cg06750524	e3e3 - e4e4	-0.155914	0.0184405	-8.45495	7.32726e-15
cg06750524	e3e4 - e4e4	-0.0823429	0.019027	-4.3277	0.00307501
cg16094954	e2e2 - e2e3	0.104029	0.0348267	2.98705	0.566225
cg16094954	e2e2 - e3e3	0.171164	0.0341839	5.00715	0.00011445
cg16094954	e2e2 - e3e4	0.186789	0.0344379	5.42395	1.22334e-05
cg16094954	e2e2 - e4e4	0.205181	0.0375163	5.46911	9.506e-06
cg16094954	e2e3 - e3e3	0.0671349	0.00806141	8.32794	2.12523e-14
cg16094954	e2e3 - e3e4	0.0827602	0.00903563	9.15932	1.51529e-17
cg16094954	e2e3 - e4e4	0.101152	0.0174379	5.80066	1.40602e-06
cg16094954	e3e3 - e3e4	0.0156253	0.00615716	2.53774	1
cg16094954	e3e3 - e4e4	0.0340167	0.016122	2.10996	1
cg16094954	e3e4 - e4e4	0.0183914	0.0166347	1.10561	1
cg10762466	e2e2 - e2e3	0.0311516	0.0203591	1.5301	1
cg10762466	e2e2 - e3e3	0.0653913	0.0199833	3.2723	0.21487
cg10762466	e2e2 - e3e4	0.07142	0.0201318	3.54762	0.0784911
cg10762466	e2e2 - e4e4	0.0657824	0.0219314	2.99947	0.543686
cg10762466	e2e3 - e3e3	0.0342398	0.00471256	7.26564	8.62663e-11
cg10762466	e2e3 - e3e4	0.0402684	0.00528207	7.62361	5.91263e-12
cg10762466	e2e3 - e4e4	0.0346309	0.0101939	3.39721	0.137262
cg10762466	e3e3 - e3e4	0.00602867	0.00359937	1.67493	1
cg10762466	e3e3 - e4e4	0.000391126	0.00942463	0.0415004	1
cg10762466	e3e4 - e4e4	-0.00563754	0.00972435	-0.579735	1
cg16471933	e2e2 - e2e3	-0.0537803	0.0295666	-1.81895	1
cg16471933	e2e2 - e3e3	-0.0698801	0.0290209	-2.40792	1
cg16471933	e2e2 - e3e4	-0.10539	0.0292365	-3.60472	0.063134
cg16471933	e2e2 - e4e4	-0.143032	0.03185	-4.49082	0.00145237
cg16471933	e2e3 - e3e3	-0.0160997	0.00684384	-2.35244	1
cg16471933	e2e3 - e3e4	-0.0516092	0.00767092	-6.72791	3.84657e-09
cg16471933	e2e3 - e4e4	-0.0892521	0.0148042	-6.02885	3.55059e-07
cg16471933	e3e3 - e3e4	-0.0355095	0.0052272	-6.79321	2.46126e-09
cg16471933	e3e3 - e4e4	-0.0731524	0.013687	-5.34467	1.89575e-05
cg16471933	e3e4 - e4e4	-0.0376429	0.0141222	-2.6655	1
cg10178308	e2e2 - e2e3	-0.12518	0.0467279	-2.67891	1
cg10178308	e2e2 - e3e3	-0.211599	0.0458654	-4.61347	0.000812669
cg10178308	e2e2 - e3e4	-0.21683	0.0462062	-4.69267	0.000554379
cg10178308	e2e2 - e4e4	-0.24764	0.0503365	-4.91969	0.000179174
cg10178308	e2e3 - e3e3	-0.0864189	0.0108162	-7.98978	3.36074e-13
cg10178308	e2e3 - e3e4	-0.0916503	0.0121233	-7.55984	9.61613e-12
cg10178308	e2e3 - e4e4	-0.12246	0.0233969	-5.23404	3.45871e-05
cg10178308	e3e3 - e3e4	-0.00523147	0.0082612	-0.633258	1
cg10178308	e3e3 - e4e4	-0.0360413	0.0216312	-1.66617	1
cg10178308	e3e4 - e4e4	-0.0308099	0.0223192	-1.38042	1
cg27087650	e2e2 - e2e3	0.00602189	0.0224043	0.268782	1
cg27087650	e2e2 - e3e3	-0.028236	0.0219908	-1.28399	1
cg27087650	e2e2 - e3e4	-0.0255177	0.0221542	-1.15182	1
cg27087650	e2e2 - e4e4	-0.0239821	0.0241345	-0.993683	1
cg27087650	e2e3 - e3e3	-0.0342579	0.00518597	-6.60589	8.76357e-09
cg27087650	e2e3 - e3e4	-0.0315396	0.0058127	-5.42599	1.2095e-05
cg27087650	e2e3 - e4e4	-0.030004	0.011218	-2.67463	1
cg27087650	e3e3 - e3e4	0.0027183	0.00396095	0.686275	1
cg27087650	e3e3 - e4e4	0.00425396	0.0103714	0.410162	1
cg27087650	e3e4 - e4e4	0.00153566	0.0107012	0.143503	1
cg04488858	e2e2 - e2e3	0.0182286	0.0317057	0.574933	1
cg04488858	e2e2 - e3e3	0.0680465	0.0311204	2.18655	1
cg04488858	e2e2 - e3e4	0.0711549	0.0313517	2.26957	1
cg04488858	e2e2 - e4e4	0.0593776	0.0341542	1.73852	1
cg04488858	e2e3 - e3e3	0.0498179	0.00733896	6.78814	2.54851e-09
cg04488858	e2e3 - e3e4	0.0529263	0.00822587	6.43412	2.72657e-08
cg04488858	e2e3 - e4e4	0.041149	0.0158752	2.59203	1
cg04488858	e3e3 - e3e4	0.00310839	0.00560537	0.554538	1
cg04488858	e3e3 - e4e4	-0.00866894	0.0146772	-0.590641	1
cg04488858	e3e4 - e4e4	-0.0117773	0.0151439	-0.777693	1
cg11643040	e2e2 - e2e3	0.0406488	0.0189515	2.14488	1
cg11643040	e2e2 - e3e3	0.0601585	0.0186017	3.23403	0.245774
cg11643040	e2e2 - e3e4	0.0620157	0.01874	3.30928	0.188459
cg11643040	e2e2 - e4e4	0.0480735	0.0204151	2.3548	1
cg11643040	e2e3 - e3e3	0.0195098	0.00438675	4.44743	0.00177744
cg11643040	e2e3 - e3e4	0.0213669	0.00491688	4.34562	0.00283518
cg11643040	e2e3 - e4e4	0.00742472	0.00948914	0.782444	1
cg11643040	e3e3 - e3e4	0.00185717	0.00335052	0.554292	1
cg11643040	e3e3 - e4e4	-0.012085	0.00877304	-1.37752	1
cg11643040	e3e4 - e4e4	-0.0139422	0.00905204	-1.54023	1
cg26631131	e2e2 - e2e3	-0.0206833	0.0196286	-1.05373	1
cg26631131	e2e2 - e3e3	-0.0265153	0.0192663	-1.37626	1
cg26631131	e2e2 - e3e4	-0.0418374	0.0194095	-2.15552	1
cg26631131	e2e2 - e4e4	-0.0638409	0.0211444	-3.01928	0.509431
cg26631131	e2e3 - e3e3	-0.00583201	0.00454347	-1.2836	1
cg26631131	e2e3 - e3e4	-0.0211541	0.00509254	-4.15393	0.00665024
cg26631131	e2e3 - e4e4	-0.0431576	0.00982814	-4.39122	0.00230292
cg26631131	e3e3 - e3e4	-0.015322	0.00347022	-4.4153	0.00206186
cg26631131	e3e3 - e4e4	-0.0373256	0.00908646	-4.10782	0.00812161
cg26631131	e3e4 - e4e4	-0.0220035	0.00937543	-2.34693	1
cg17901584	e2e2 - e2e3	0.096976	0.0274014	3.53908	0.0810672
cg17901584	e2e2 - e3e3	0.131226	0.0268957	4.87908	0.000220087
cg17901584	e2e2 - e3e4	0.13051	0.0270955	4.81666	0.000300975
cg17901584	e2e2 - e4e4	0.114324	0.0295176	3.8731	0.0217788
cg17901584	e2e3 - e3e3	0.0342501	0.00634266	5.39996	1.39763e-05
cg17901584	e2e3 - e3e4	0.0335339	0.00710917	4.717	0.00049232
cg17901584	e2e3 - e4e4	0.0173485	0.01372	1.26446	1
cg17901584	e3e3 - e3e4	-0.000716134	0.00484441	-0.147827	1
cg17901584	e3e3 - e4e4	-0.0169016	0.0126847	-1.33244	1
cg17901584	e3e4 - e4e4	-0.0161854	0.0130881	-1.23666	1
cg06198803	e2e2 - e2e3	0.0549394	0.0275552	1.99379	1
cg06198803	e2e2 - e3e3	0.0948707	0.0270466	3.50767	0.0912405
cg06198803	e2e2 - e3e4	0.0908089	0.0272476	3.33273	0.173302
cg06198803	e2e2 - e4e4	0.0713448	0.0296832	2.40354	1
cg06198803	e2e3 - e3e3	0.0399313	0.00637826	6.26053	8.34445e-08
cg06198803	e2e3 - e3e4	0.0358696	0.00714907	5.01737	0.000108559
cg06198803	e2e3 - e4e4	0.0164054	0.0137971	1.18905	1
cg06198803	e3e3 - e3e4	-0.00406174	0.0048716	-0.833758	1
cg06198803	e3e3 - e4e4	-0.0235259	0.0127559	-1.84432	1
cg06198803	e3e4 - e4e4	-0.0194642	0.0131615	-1.47887	1
cg16740586	e2e2 - e2e3	-0.0657692	0.0228982	-2.87224	0.81872
cg16740586	e2e2 - e3e3	-0.0793167	0.0224755	-3.52903	0.0842025
cg16740586	e2e2 - e3e4	-0.0925452	0.0226425	-4.08723	0.00887425
cg16740586	e2e2 - e4e4	-0.0817026	0.0246665	-3.31229	0.186447
cg16740586	e2e3 - e3e3	-0.0135476	0.00530028	-2.55601	1
cg16740586	e2e3 - e3e4	-0.026776	0.00594082	-4.50712	0.00134561
cg16740586	e2e3 - e4e4	-0.0159334	0.0114652	-1.38972	1
cg16740586	e3e3 - e3e4	-0.0132284	0.00404826	-3.26768	0.218393
cg16740586	e3e3 - e4e4	-0.00238587	0.0106	-0.225081	1
cg16740586	e3e4 - e4e4	0.0108426	0.0109371	0.991355	1
cg03793277	e2e2 - e2e3	0.0732203	0.0239188	3.06121	0.44334
cg03793277	e2e2 - e3e3	0.136972	0.0234773	5.83423	1.15195e-06
cg03793277	e2e2 - e3e4	0.0959146	0.0236517	4.05529	0.0101736
cg03793277	e2e2 - e4e4	0.0570359	0.0257659	2.21362	1
cg03793277	e2e3 - e3e3	0.0637514	0.00553652	11.5147	5.55582e-28
cg03793277	e2e3 - e3e4	0.0226943	0.00620561	3.65707	0.0515716
cg03793277	e2e3 - e4e4	-0.0161844	0.0119763	-1.35138	1
cg03793277	e3e3 - e3e4	-0.0410571	0.00422869	-9.70917	8.79968e-20
cg03793277	e3e3 - e4e4	-0.0799359	0.0110725	-7.21933	1.20939e-10
cg03793277	e3e4 - e4e4	-0.0388788	0.0114246	-3.40308	0.134357
cg06500161	e2e2 - e2e3	-0.0438379	0.0187165	-2.34221	1
cg06500161	e2e2 - e3e3	-0.0568012	0.018371	-3.09189	0.400056
cg06500161	e2e2 - e3e4	-0.063677	0.0185075	-3.44061	0.117074
cg06500161	e2e2 - e4e4	-0.0604839	0.0201619	-2.99992	0.542887
cg06500161	e2e3 - e3e3	-0.0129633	0.00433233	-2.99221	0.556751
cg06500161	e2e3 - e3e4	-0.0198391	0.00485589	-4.08558	0.00893724
cg06500161	e2e3 - e4e4	-0.016646	0.00937143	-1.77625	1
cg06500161	e3e3 - e3e4	-0.00687587	0.00330896	-2.07796	1
cg06500161	e3e3 - e4e4	-0.00368276	0.00866422	-0.425053	1
cg06500161	e3e4 - e4e4	0.00319312	0.00893975	0.357182	1
cg09555818	e2e2 - e2e3	0.00231836	0.0377675	0.0613851	1
cg09555818	e2e2 - e3e3	0.0423053	0.0370704	1.14122	1
cg09555818	e2e2 - e3e4	0.0455909	0.0373458	1.22078	1
cg09555818	e2e2 - e4e4	0.0274235	0.0406842	0.674058	1
cg09555818	e2e3 - e3e3	0.039987	0.00874211	4.57406	0.000980873
cg09555818	e2e3 - e3e4	0.0432725	0.00979859	4.4162	0.00205332
cg09555818	e2e3 - e4e4	0.0251051	0.0189104	1.32758	1
cg09555818	e3e3 - e3e4	0.00328558	0.00667707	0.49207	1
cg09555818	e3e3 - e4e4	-0.0148818	0.0174833	-0.851202	1
cg09555818	e3e4 - e4e4	-0.0181674	0.0180393	-1.0071	1
cg13119609	e2e2 - e2e3	0.0109668	0.033132	0.331002	1
cg13119609	e2e2 - e3e3	0.0470578	0.0325205	1.44702	1
cg13119609	e2e2 - e3e4	0.0485314	0.0327621	1.48133	1
cg13119609	e2e2 - e4e4	0.0364846	0.0356907	1.02225	1
cg13119609	e2e3 - e3e3	0.036091	0.00766912	4.70602	0.000519455
cg13119609	e2e3 - e3e4	0.0375646	0.00859593	4.37004	0.00253703
cg13119609	e2e3 - e4e4	0.0255179	0.0165894	1.53821	1
cg13119609	e3e3 - e3e4	0.0014736	0.00585754	0.251573	1
cg13119609	e3e3 - e4e4	-0.0105732	0.0153375	-0.689369	1
cg13119609	e3e4 - e4e4	-0.0120468	0.0158252	-0.761238	1
cg15233575	e2e2 - e2e3	-0.000989403	0.0201057	-0.0492101	1
cg15233575	e2e2 - e3e3	0.0114931	0.0197346	0.582384	1
cg15233575	e2e2 - e3e4	0.0193052	0.0198812	0.971028	1
cg15233575	e2e2 - e4e4	0.0196373	0.0216584	0.906683	1
cg15233575	e2e3 - e3e3	0.0124825	0.00465389	2.68216	1
cg15233575	e2e3 - e3e4	0.0202946	0.00521632	3.8906	0.0202709
cg15233575	e2e3 - e4e4	0.0206267	0.010067	2.04894	1
cg15233575	e3e3 - e3e4	0.00781211	0.00355456	2.19777	1
cg15233575	e3e3 - e4e4	0.00814418	0.00930731	0.87503	1
cg15233575	e3e4 - e4e4	0.000332064	0.0096033	0.0345781	1
cg14645843	e2e2 - e2e3	0.0207411	0.0263407	0.787415	1
cg14645843	e2e2 - e3e3	0.0509223	0.0258545	1.96957	1
cg14645843	e2e2 - e3e4	0.0486465	0.0260466	1.86767	1
cg14645843	e2e2 - e4e4	0.0329405	0.0283749	1.1609	1
cg14645843	e2e3 - e3e3	0.0301812	0.00609713	4.95008	0.000153466
cg14645843	e2e3 - e3e4	0.0279054	0.00683396	4.08335	0.00902328
cg14645843	e2e3 - e4e4	0.0121995	0.0131889	0.924978	1
cg14645843	e3e3 - e3e4	-0.00227579	0.00465688	-0.488696	1
cg14645843	e3e3 - e4e4	-0.0179818	0.0121936	-1.47469	1
cg14645843	e3e4 - e4e4	-0.015706	0.0125814	-1.24835	1
cg19751789	e2e2 - e2e3	0.110947	0.0276216	4.01667	0.0119865
cg19751789	e2e2 - e3e3	0.13715	0.0271118	5.05868	8.75908e-05
cg19751789	e2e2 - e3e4	0.140559	0.0273132	5.14619	5.52916e-05
cg19751789	e2e2 - e4e4	0.138327	0.0297547	4.64891	0.000685327
cg19751789	e2e3 - e3e3	0.026203	0.00639362	4.09831	0.0084614
cg19751789	e2e3 - e3e4	0.0296124	0.00716629	4.13218	0.00730959
cg19751789	e2e3 - e4e4	0.0273803	0.0138303	1.97974	1
cg19751789	e3e3 - e3e4	0.00340935	0.00488333	0.698161	1
cg19751789	e3e3 - e4e4	0.00117733	0.0127866	0.0920753	1
cg19751789	e3e4 - e4e4	-0.00223203	0.0131932	-0.16918	1

## Sheet: Table S4
ID	ONTOLOGY	TERM	N	DE	p-value	Gene 1	Gene 2	Gene 3	Gene 4	Gene 5	Gene 6	Gene 7	Gene 8
GO:0008203	BP	cholesterol metabolic process	146	7	1.99812e-11	DHCR24	APOC1	APOE	LDLR	SQLE	SREBF2	ABCG1
GO:1902652	BP	secondary alcohol metabolic process	156	7	3.59471e-11	DHCR24	APOC1	APOE	LDLR	SQLE	SREBF2	ABCG1
GO:0034382	BP	chylomicron remnant clearance	9	4	4.28989e-11	APOC1	APOC2	APOE	LDLR
GO:0071830	BP	triglyceride-rich lipoprotein particle clearance	9	4	4.28989e-11	APOC1	APOC2	APOE	LDLR
GO:0016125	BP	sterol metabolic process	162	7	4.77747e-11	DHCR24	APOC1	APOE	LDLR	SQLE	SREBF2	ABCG1
GO:0042632	BP	cholesterol homeostasis	94	6	7.56713e-11	MYLIP	APOC2	APOE	LDLR	SREBF2	ABCG1
GO:0055092	BP	sterol homeostasis	94	6	7.56713e-11	MYLIP	APOC2	APOE	LDLR	SREBF2	ABCG1
GO:0030301	BP	cholesterol transport	98	6	1.04328e-10	APOC1	APOC2	APOE	LDLR	SREBF2	ABCG1
GO:0097006	BP	regulation of plasma lipoprotein particle levels	100	6	1.16882e-10	MYLIP	APOC1	APOC2	APOE	LDLR	ABCG1
GO:0015914	BP	phospholipid transport	90	6	1.26819e-10	APOC1	APOC2	APOE	KCNN4	LDLR	ABCG1
GO:0046890	BP	regulation of lipid biosynthetic process	190	7	1.49636e-10	APOC1	APOC2	APOE	LDLR	SQLE	SREBF2	ABCG1
GO:0033700	BP	phospholipid efflux	12	4	1.49763e-10	APOC1	APOC2	APOE	ABCG1
GO:0015918	BP	sterol transport	111	6	2.6457e-10	APOC1	APOC2	APOE	LDLR	SREBF2	ABCG1
GO:0033344	BP	cholesterol efflux	56	5	4.5974e-10	APOC1	APOC2	APOE	SREBF2	ABCG1
GO:0015748	BP	organophosphate ester transport	116	6	6.18239e-10	APOC1	APOC2	APOE	KCNN4	LDLR	ABCG1
GO:0032374	BP	regulation of cholesterol transport	61	5	6.54705e-10	APOC1	APOC2	APOE	SREBF2	ABCG1
GO:0019218	BP	regulation of steroid metabolic process	123	6	6.67165e-10	APOC1	APOE	LDLR	SQLE	SREBF2	ABCG1
GO:0032371	BP	regulation of sterol transport	62	5	7.34255e-10	APOC1	APOC2	APOE	SREBF2	ABCG1
GO:0010876	BP	lipid localization	407	8	7.53608e-10	APOC1	APOC2	APOE	KCNN4	LDLR	SQLE	SREBF2	ABCG1
GO:0034375	BP	high-density lipoprotein particle remodeling	18	4	1.13811e-09	APOC1	APOC2	APOE	ABCG1
GO:0055088	BP	lipid homeostasis	148	6	1.51288e-09	MYLIP	APOC2	APOE	LDLR	SREBF2	ABCG1
GO:0034381	BP	plasma lipoprotein particle clearance	69	5	1.53107e-09	MYLIP	APOC1	APOC2	APOE	LDLR
GO:0090181	BP	regulation of cholesterol metabolic process	62	5	1.83224e-09	APOE	LDLR	SQLE	SREBF2	ABCG1
GO:0006695	BP	cholesterol biosynthetic process	71	5	3.36706e-09	DHCR24	APOE	SQLE	SREBF2	ABCG1
GO:1902653	BP	secondary alcohol biosynthetic process	72	5	3.58735e-09	DHCR24	APOE	SQLE	SREBF2	ABCG1
GO:0016126	BP	sterol biosynthetic process	77	5	5.19557e-09	DHCR24	APOE	SQLE	SREBF2	ABCG1
GO:0008202	BP	steroid metabolic process	319	7	5.30839e-09	DHCR24	APOC1	APOE	LDLR	SQLE	SREBF2	ABCG1
GO:0034368	BP	protein-lipid complex remodeling	28	4	7.97798e-09	APOC1	APOC2	APOE	ABCG1
GO:0034369	BP	plasma lipoprotein particle remodeling	28	4	7.97798e-09	APOC1	APOC2	APOE	ABCG1
GO:0034367	BP	protein-containing complex remodeling	29	4	9.2493e-09	APOC1	APOC2	APOE	ABCG1
GO:0060696	BP	regulation of phospholipid catabolic process	6	3	1.13775e-08	APOC1	APOC2	LDLR
GO:0006066	BP	alcohol metabolic process	356	7	1.32163e-08	DHCR24	APOC1	APOE	LDLR	SQLE	SREBF2	ABCG1
GO:0006869	BP	lipid transport	372	7	1.48976e-08	APOC1	APOC2	APOE	KCNN4	LDLR	SREBF2	ABCG1
GO:0071402	BP	cellular response to lipoprotein particle stimulus	33	4	1.59266e-08	APOE	LDLR	SREBF2	ABCG1
GO:0034358	CC	plasma lipoprotein particle	36	4	2.00515e-08	APOC1	APOC2	APOE	LDLR
GO:1990777	CC	lipoprotein particle	36	4	2.00515e-08	APOC1	APOC2	APOE	LDLR
GO:0032994	CC	protein-lipid complex	38	4	2.56739e-08	APOC1	APOC2	APOE	LDLR
GO:0019216	BP	regulation of lipid metabolic process	397	7	2.83818e-08	APOC1	APOC2	APOE	LDLR	SQLE	SREBF2	ABCG1
GO:0032368	BP	regulation of lipid transport	123	5	3.78419e-08	APOC1	APOC2	APOE	SREBF2	ABCG1
GO:0062012	BP	regulation of small molecule metabolic process	412	7	3.99447e-08	APOC1	APOC2	APOE	LDLR	SQLE	SREBF2	ABCG1
GO:0034447	BP	very-low-density lipoprotein particle clearance	10	3	4.77913e-08	APOC1	APOC2	APOE
GO:0015850	BP	organic hydroxy compound transport	256	6	5.15399e-08	APOC1	APOC2	APOE	LDLR	SREBF2	ABCG1
GO:0008610	BP	lipid biosynthetic process	681	8	5.71629e-08	DHCR24	APOC1	APOC2	APOE	LDLR	SQLE	SREBF2	ABCG1
GO:0071827	BP	plasma lipoprotein particle organization	45	4	5.8686e-08	APOC1	APOC2	APOE	ABCG1
GO:0045540	BP	regulation of cholesterol biosynthetic process	49	4	8.3741e-08	APOE	SQLE	SREBF2	ABCG1
GO:0106118	BP	regulation of sterol biosynthetic process	49	4	8.3741e-08	APOE	SQLE	SREBF2	ABCG1
GO:1905953	BP	negative regulation of lipid localization	59	4	8.69098e-08	APOC1	APOC2	SREBF2	ABCG1
GO:0071825	BP	protein-lipid complex subunit organization	49	4	8.71614e-08	APOC1	APOC2	APOE	ABCG1
GO:0010872	BP	regulation of cholesterol esterification	13	3	9.09744e-08	APOC1	APOE	ABCG1
GO:0045834	BP	positive regulation of lipid metabolic process	141	5	1.17914e-07	APOC1	APOC2	APOE	LDLR	ABCG1
GO:0042627	CC	chylomicron	13	3	1.2334e-07	APOC1	APOC2	APOE
GO:1905952	BP	regulation of lipid localization	154	5	1.3685e-07	APOC1	APOC2	APOE	SREBF2	ABCG1
GO:0010985	BP	negative regulation of lipoprotein particle clearance	19	3	1.44951e-07	MYLIP	APOC1	APOC2
GO:0034362	CC	low-density lipoprotein particle	13	3	1.59786e-07	APOC2	APOE	LDLR
GO:1901615	BP	organic hydroxy compound metabolic process	519	7	1.8264e-07	DHCR24	APOC1	APOE	LDLR	SQLE	SREBF2	ABCG1
GO:0034384	BP	high-density lipoprotein particle clearance	17	3	2.28584e-07	APOC2	APOE	LDLR
GO:0046503	BP	glycerolipid catabolic process	63	4	2.35985e-07	APOC1	APOC2	APOE	LDLR
GO:0034433	BP	steroid esterification	17	3	2.6466e-07	APOC1	APOE	ABCG1
GO:0034434	BP	sterol esterification	17	3	2.6466e-07	APOC1	APOE	ABCG1
GO:0034435	BP	cholesterol esterification	17	3	2.6466e-07	APOC1	APOE	ABCG1
GO:0046165	BP	alcohol biosynthetic process	170	5	3.1543e-07	DHCR24	APOE	SQLE	SREBF2	ABCG1
GO:0019915	BP	lipid storage	68	4	3.6697e-07	APOE	SQLE	SREBF2	ABCG1
GO:0043691	BP	reverse cholesterol transport	19	3	3.7602e-07	APOC2	APOE	ABCG1
GO:0034361	CC	very-low-density lipoprotein particle	19	3	4.36517e-07	APOC1	APOC2	APOE
GO:0034385	CC	triglyceride-rich plasma lipoprotein particle	19	3	4.36517e-07	APOC1	APOC2	APOE
GO:0032372	BP	negative regulation of sterol transport	28	3	4.40017e-07	APOC1	APOC2	SREBF2
GO:0032375	BP	negative regulation of cholesterol transport	28	3	4.40017e-07	APOC1	APOC2	SREBF2
GO:0006694	BP	steroid biosynthetic process	190	5	5.1827e-07	DHCR24	APOE	SQLE	SREBF2	ABCG1
GO:0046889	BP	positive regulation of lipid biosynthetic process	80	4	6.19352e-07	APOC2	APOE	LDLR	ABCG1
GO:1902930	BP	regulation of alcohol biosynthetic process	80	4	6.48193e-07	APOE	SQLE	SREBF2	ABCG1
GO:0034364	CC	high-density lipoprotein particle	25	3	9.92306e-07	APOC1	APOC2	APOE
GO:0010984	BP	regulation of lipoprotein particle clearance	34	3	1.09773e-06	MYLIP	APOC1	APOC2
GO:0050810	BP	regulation of steroid biosynthetic process	94	4	1.23511e-06	APOE	SQLE	SREBF2	ABCG1
GO:0044283	BP	small molecule biosynthetic process	686	7	1.24596e-06	DHCR24	APOC1	APOC2	APOE	SQLE	SREBF2	ABCG1
GO:0006641	BP	triglyceride metabolic process	99	4	1.28989e-06	APOC1	APOC2	APOE	LDLR
GO:0034377	BP	plasma lipoprotein particle assembly	28	3	1.62093e-06	APOC1	APOC2	APOE
GO:0045940	BP	positive regulation of steroid metabolic process	30	3	1.8422e-06	APOC1	APOE	ABCG1
GO:0010899	BP	regulation of phosphatidylcholine catabolic process	3	2	2.18166e-06	APOC1	LDLR

## Sheet: Table S5
MarkerName	Gene	CHR	MAPINFO	Original		Total cholesterol					HDL cholesterol					non-HDL cholesterol
				Effect direction	P	Mediator effect	Mediator SE	Mediator P	Mediator P.adj	Mediator prop	Mediator effect	Mediator SE	Mediator P	Mediator P.adj	Mediator prop	Mediator effect	Mediator SE	Mediator P	Mediator P.adj	Mediator prop
cg13375295		19	45344725	-	2.8e-100	0.0004	0.0012	0.7167	1	-0.0012	-0.001	0.0006	0.07547	1	0.0066	-0.0006	0.0014	0.6569	1	0.0074
cg06750524	APOE	19	45409955	+	1.05e-44	-0.0009	0.0021	0.6596	1	-0.0059	0.0001	0.0009	0.8913	1	0.001	-0.0009	0.0024	0.7178	1	-0.0041
cg16094954	BCL3	19	45251180	-	8.18e-35	-0.0024	0.002	0.2281	1	0.0248	0	0.0009	0.9814	1	-0.0004	-0.0027	0.0023	0.2378	1	0.0276
cg10762466		19	45347693	-	1.37e-30	-0.0013	0.0011	0.2306	1	0.0281	0.0003	0.0004	0.4951	1	-0.007	-0.0012	0.0012	0.3104	1	0.0255
cg16471933	APOE	19	45411802	+	7.17e-28	0.0041	0.0016	0.01185	0.237	0.0679	0.0004	0.0006	0.4779	1	0.0071	0.0051	0.0019	0.006892	0.13784	0.0858
cg10178308	PVRL2	19	45349383	+	2.04e-25	-0.0007	0.0027	0.8067	1	-0.076	0.0005	0.0011	0.6338	1	0.0036	-0.0002	0.0031	0.9457	1	-0.0043
cg27087650	BCL3	19	45255796	+	3.77e-25	0.0027	0.0012	0.02139	0.4278	0.0666	-0.0012	0.0005	0.01991	0.3982	-0.0219	0.0018	0.0013	0.1565	1	0.0482
cg04488858		19	45242346	-	2.25e-15	-0.0015	0.0016	0.3603	1	0.0288	-0.0004	0.0007	0.5547	1	0.0093	-0.0022	0.0018	0.2227	1	0.0442
cg11643040	PVRL2	19	45361327	-	1.46e-13	0.0013	0.001	0.1785	1	-0.0421	-0.0003	0.0004	0.4619	1	0.0055	0.0011	0.0011	0.3309	1	-0.0374
cg26631131		19	45240591	+	2.45e-12	-0.0007	0.0011	0.5033	1	-0.0277	0.0004	0.0005	0.4694	1	0.0135	-0.0005	0.0012	0.6836	1	-0.0171
cg17901584	DHCR24;RP11-67L3.4	1	55353706	-	3.58e-12	0.0093	0.0015	2.412e-09	4.824e-08	-0.1973	-0.0073	0.0014	3.018e-07	6.036e-06	0.1821	0.0032	0.0017	0.0556	1	-0.0619
cg06198803	PVRL2	19	45371896	-	1.04e-11	0.0028	0.0015	0.06514	1	-0.0703	-0.0019	0.0007	0.009561	0.19122	0.0436	0.0014	0.0017	0.4301	1	-0.0341
cg16740586	ABCG1	21	43655919	+	3.58e-11	-0.0033	0.0013	0.01453	0.2906	-0.0969	0.0041	0.0009	2.467e-06	4.934e-05	0.1148	0.0005	0.0015	0.7121	1	0.0197
cg03793277	APOC1	19	45416910	-	5.99e-10	-0.0013	0.0013	0.2984	1	0.0508	-0.0001	0.0005	0.9099	1	-0.0029	-0.0017	0.0014	0.2423	1	0.057
cg06500161	ABCG1	21	43656587	+	2.67e-09	-0.0036	0.0011	0.0007397	0.014794	-0.1359	0.0063	0.0011	5.88e-08	1.176e-06	0.2515	0.0024	0.0012	0.03776	0.7552	0.0918
cg09555818	APOC2;APOC4	19	45449301	-	5.77e-09	0	0.0023	0.9985	1	-0.0044	-0.0023	0.0011	0.03758	0.7516	0.0323	-0.0022	0.0026	0.4122	1	0.0339
cg13119609	APOC2;APOC4	19	45449297	-	5.84e-09	-0.0003	0.002	0.8988	1	0.0046	-0.0022	0.001	0.0192	0.384	0.0377	-0.0024	0.0023	0.2973	1	0.05
cg15233575		19	45221584	-	7.17e-09	-0.0004	0.001	0.7104	1	0.0177	-0.0009	0.0004	0.03814	0.7628	0.0387	-0.0014	0.0011	0.216	1	0.0648
cg14645843		19	45454752	-	2.31e-08	-0.0012	0.0016	0.4569	1	0.0367	-0.0005	0.0007	0.4545	1	0.0161	-0.0018	0.0018	0.2151	1	0.0586
cg19751789	LDLR	19	11199944	-	2.43e-08	0.0068	0.0016	3.036e-05	0.0006072	-0.155	-0.0013	0.0007	0.06926	1	0.0323	0.0065	0.0018	0.0004135	0.00827	-0.1449

## Sheet: Table S6
rsid	snpid	SNP_chr	SNP_pos	a1	a0	freq1	beta1	se	p	r2	CpG	CpG_chr	CpG_pos	meQTL_type
rs147711004	19_45337918	19	45337918	A	G	0.052	-0.295892	0.047759	6.04e-10	0.007472	cg01958934	19	45449099	cis
rs4452060	19_45347911	19	45347911	A	C	0.4262	-0.141483	0.020091	2.02e-12	0.009632	cg01958934	19	45449099	cis
rs3810143	19_45349402	19	45349402	C	T	0.4236	-0.142953	0.020075	1.17e-12	0.009847	cg01958934	19	45449099	cis
rs12974942	19_45352487	19	45352487	T	A	0.4179	-0.141685	0.020365	3.7e-12	0.009403	cg01958934	19	45449099	cis
rs365653	19_45361646	19	45361646	G	A	0.1247	0.20565	0.030973	3.32e-11	0.008572	cg01958934	19	45449099	cis
rs41290108	19_45377842	19	45377842	C	G	0.0428	0.324356	0.051928	4.38e-10	0.007594	cg01958934	19	45449099	cis
rs11669338	19_45382984	19	45382984	G	T	0.0952	0.22079	0.034677	2.01e-10	0.007888	cg01958934	19	45449099	cis
rs73052307	19_45384405	19	45384405	C	T	0.1551	0.227994	0.028188	6.76e-16	0.01267	cg01958934	19	45449099	cis
rs157580	19_45395266	19	45395266	A	G	0.591	-0.137032	0.020033	8.36e-12	0.009093	cg01958934	19	45449099	cis
rs118170342	19_45401868	19	45401868	C	T	0.0417	0.312223	0.051626	1.52e-09	0.007122	cg01958934	19	45449099	cis
rs1081106	19_45413366	19	45413366	C	T	0.0891	-0.262039	0.03803	5.9e-12	0.009225	cg01958934	19	45449099	cis
rs72654437	19_45416099	19	45416099	A	G	0.0326	-0.407817	0.065854	6.15e-10	0.007465	cg01958934	19	45449099	cis
rs71352239	19_45429543	19	45429543	T	C	0.3245	-0.146061	0.02305	2.45e-10	0.007814	cg01958934	19	45449099	cis
rs73033507	19_45431403	19	45431403	T	C	0.0444	0.381303	0.052363	3.54e-13	0.01029	cg01958934	19	45449099	cis
rs113345881	19_45431636	19	45431636	G	A	0.095	0.274738	0.038289	7.73e-13	0.009996	cg01958934	19	45449099	cis
rs112871012	19_45431897	19	45431897	A	G	0.0956	0.265193	0.038063	3.44e-12	0.00943	cg01958934	19	45449099	cis
rs7259350	19_45432278	19	45432278	C	T	0.0955	0.270483	0.038142	1.43e-12	0.009766	cg01958934	19	45449099	cis
rs7259004	19_45432557	19	45432557	C	G	0.1046	0.235623	0.036235	8.27e-11	0.008225	cg01958934	19	45449099	cis
rs74924179	19_45436037	19	45436037	C	G	0.0459	0.345525	0.05166	2.39e-11	0.008697	cg01958934	19	45449099	cis
rs4263041	19_45438643	19	45438643	G	A	0.2935	0.216254	0.024277	6.13e-19	0.01532	cg01958934	19	45449099	cis
rs73045691	19_45440529	19	45440529	A	G	0.2974	0.68354	0.019933	3.92e-241	0.1874	cg01958934	19	45449099	cis
rs34810028	19_45440761	19	45440761	T	A	0.5008	0.930138	0.015253	1e-300	0.4217	cg01958934	19	45449099	cis
rs78592970	19_45441283	19	45441283	T	G	0.1577	0.612587	0.026996	9.04e-111	0.09172	cg01958934	19	45449099	cis
rs34041051	19_45442349	19	45442349	C	T	0.2975	0.694826	0.01971	8.05e-256	0.196	cg01958934	19	45449099	cis
rs35336243	19_45442519	19	45442519	T	A	0.2985	0.695007	0.019615	3.11e-256	0.1976	cg01958934	19	45449099	cis
rs10413096	19_45442962	19	45442962	A	G	0.5009	0.931795	0.015162	1e-300	0.4255	cg01958934	19	45449099	cis
rs73045696	19_45443088	19	45443088	C	G	0.2979	0.69654	0.019663	3.34e-256	0.1975	cg01958934	19	45449099	cis
rs59859410	19_45443504	19	45443504	G	A	0.2993	0.694733	0.019552	3.61e-257	0.1985	cg01958934	19	45449099	cis
rs112784534	19_45444566	19	45444566	T	G	0.2963	0.690192	0.01966	2e-251	0.1947	cg01958934	19	45449099	cis
rs76214972	19_45445506	19	45445506	G	A	0.0386	0.538612	0.054784	1.05e-22	0.0186	cg01958934	19	45449099	cis
rs5157	19_45447161	19	45447161	C	T	0.5017	0.93454	0.015042	1e-300	0.4309	cg01958934	19	45449099	cis
rs5158	19_45447178	19	45447178	T	C	0.1532	0.597445	0.026797	6.42e-106	0.08882	cg01958934	19	45449099	cis
rs12721109	19_45447221	19	45447221	A	G	0.0267	0.557795	0.06488	9.4e-18	0.01429	cg01958934	19	45449099	cis
rs1132899	19_45448036	19	45448036	C	T	0.5057	0.931807	0.015207	1e-300	0.4241	cg01958934	19	45449099	cis
rs5167	19_45448465	19	45448465	G	T	0.34	0.679228	0.01882	4.99e-266	0.2035	cg01958934	19	45449099	cis
rs2288912	19_45449199	19	45449199	G	C	0.4958	0.958488	0.014763	1e-300	0.4526	cg01958934	19	45449099	cis
rs2288911	19_45449284	19	45449284	G	T	0.4996	0.967692	0.014701	1e-300	0.4594	cg01958934	19	45449099	cis
rs12709886	19_45449693	19	45449693	T	C	0.0385	0.568798	0.053828	5.82e-26	0.02143	cg01958934	19	45449099	cis
rs9304644	19_45450033	19	45450033	T	C	0.4491	0.901266	0.015476	1e-300	0.3994	cg01958934	19	45449099	cis
rs12721076	19_45450252	19	45450252	C	T	0.1529	0.606458	0.026665	8.06e-111	0.0921	cg01958934	19	45449099	cis
rs9304645	19_45450328	19	45450328	A	G	0.1951	0.60368	0.023752	5.15e-136	0.1124	cg01958934	19	45449099	cis
rs11879392	19_45450777	19	45450777	G	C	0.1516	0.603557	0.026807	2.35e-106	0.09043	cg01958934	19	45449099	cis
rs10419086	19_45450852	19	45450852	G	A	0.0498	0.342393	0.046082	1.2e-13	0.01071	cg01958934	19	45449099	cis
rs4803774	19_45450872	19	45450872	G	A	0.4492	0.900735	0.015485	1e-300	0.3989	cg01958934	19	45449099	cis
rs4803775	19_45450928	19	45450928	C	T	0.4994	0.964837	0.014717	1e-300	0.4574	cg01958934	19	45449099	cis
rs10420434	19_45451190	19	45451190	A	G	0.0498	0.339896	0.046025	1.66e-13	0.01058	cg01958934	19	45449099	cis
rs7256684	19_45451442	19	45451442	G	A	0.4506	0.897694	0.015491	1e-300	0.3971	cg01958934	19	45449099	cis
rs5120	19_45451620	19	45451620	A	T	0.4995	0.963875	0.014705	1e-300	0.4573	cg01958934	19	45449099	cis
rs10422603	19_45451656	19	45451656	G	T	0.1952	0.598211	0.023701	8.8e-136	0.1111	cg01958934	19	45449099	cis
rs4803776	19_45452335	19	45452335	C	T	0.4999	0.96296	0.014703	1e-300	0.4569	cg01958934	19	45449099	cis
rs1130742	19_45452812	19	45452812	T	C	0.2566	0.68621	0.020645	1.7e-226	0.1781	cg01958934	19	45449099	cis
rs10421404	19_45452845	19	45452845	A	G	0.195	0.59866	0.023732	9.1e-136	0.111	cg01958934	19	45449099	cis
rs7257468	19_45453144	19	45453144	T	C	0.4545	0.899533	0.015516	1e-300	0.3973	cg01958934	19	45449099	cis
rs7258345	19_45453151	19	45453151	G	T	0.454	0.900187	0.015502	1e-300	0.3981	cg01958934	19	45449099	cis
rs7257476	19_45453165	19	45453165	T	C	0.4539	0.900006	0.015502	1e-300	0.398	cg01958934	19	45449099	cis
rs12709889	19_45453239	19	45453239	A	G	0.2566	0.685391	0.020627	1.96e-226	0.178	cg01958934	19	45449099	cis
rs10423208	19_45453656	19	45453656	A	G	0.4515	0.899873	0.015423	1e-300	0.4003	cg01958934	19	45449099	cis
rs10422888	19_45453763	19	45453763	G	A	0.1536	0.600607	0.026595	1.08e-106	0.09092	cg01958934	19	45449099	cis
rs10402642	19_45453878	19	45453878	A	G	0.4514	0.899628	0.015425	1e-300	0.4002	cg01958934	19	45449099	cis
rs7246900	19_45454236	19	45454236	A	G	0.4514	0.89941	0.015425	1e-300	0.4	cg01958934	19	45449099	cis
rs11083752	19_45454363	19	45454363	A	G	0.4515	0.899619	0.015425	1e-300	0.4002	cg01958934	19	45449099	cis
rs7248162	19_45454686	19	45454686	C	T	0.4514	0.899324	0.015432	1e-300	0.3998	cg01958934	19	45449099	cis
rs7247227	19_45454759	19	45454759	G	A	0.4514	0.899433	0.015426	1e-300	0.4	cg01958934	19	45449099	cis
rs7247551	19_45454766	19	45454766	A	G	0.4997	0.961821	0.014713	1e-300	0.456	cg01958934	19	45449099	cis
rs892101	19_45455458	19	45455458	A	G	0.4512	0.898903	0.015428	1e-300	0.3997	cg01958934	19	45449099	cis
rs10413089	19_45455588	19	45455588	C	T	0.1947	0.598267	0.023764	1.38e-132	0.1106	cg01958934	19	45449099	cis
rs7251501	19_45455706	19	45455706	T	C	0.4515	0.895743	0.015408	1e-300	0.3986	cg01958934	19	45449099	cis
rs7251503	19_45455715	19	45455715	G	C	0.4515	0.895684	0.01541	1e-300	0.3985	cg01958934	19	45449099	cis
rs4803779	19_45456497	19	45456497	C	T	0.4511	0.895789	0.01541	1e-300	0.3986	cg01958934	19	45449099	cis
rs4803780	19_45456628	19	45456628	T	C	0.4512	0.895638	0.015409	1e-300	0.3985	cg01958934	19	45449099	cis
rs3760625	19_45456941	19	45456941	A	G	0.4512	0.895629	0.015409	1e-300	0.3985	cg01958934	19	45449099	cis
rs3760626	19_45457105	19	45457105	G	A	0.4511	0.895676	0.015409	1e-300	0.3985	cg01958934	19	45449099	cis
rs3760627	19_45457180	19	45457180	C	T	0.4511	0.896219	0.015421	1e-300	0.3985	cg01958934	19	45449099	cis
rs3760628	19_45457225	19	45457225	A	G	0.4511	0.896404	0.015422	1e-300	0.3985	cg01958934	19	45449099	cis
rs66867801	19_45457293	19	45457293	T	C	0.4526	0.891478	0.015543	1e-300	0.3922	cg01958934	19	45449099	cis
rs7259679	19_45457306	19	45457306	T	C	0.4523	0.893501	0.015517	1e-300	0.394	cg01958934	19	45449099	cis
rs66771331	19_45457319	19	45457319	A	G	0.4502	0.896765	0.015453	1e-300	0.3978	cg01958934	19	45449099	cis
rs73047641	19_45457377	19	45457377	A	G	0.4511	0.89682	0.015434	1e-300	0.3984	cg01958934	19	45449099	cis
rs10426750	19_45457684	19	45457684	C	G	0.4509	0.896642	0.015431	1e-300	0.3984	cg01958934	19	45449099	cis
rs3760629	19_45458146	19	45458146	C	A	0.4511	0.896671	0.01543	1e-300	0.3984	cg01958934	19	45449099	cis
rs117316645	19_45458212	19	45458212	A	G	0.0414	0.428883	0.049454	4.89e-18	0.01454	cg01958934	19	45449099	cis
rs41334244	19_45458235	19	45458235	G	A	0.0414	0.4322	0.049354	2.34e-18	0.01482	cg01958934	19	45449099	cis
rs143674704	19_45458466	19	45458466	G	A	0.0242	0.637955	0.069648	6.23e-20	0.01619	cg01958934	19	45449099	cis
rs2238682	19_45458593	19	45458593	T	C	0.2559	0.681487	0.020608	6.09e-226	0.1766	cg01958934	19	45449099	cis
rs7252480	19_45458925	19	45458925	T	C	0.2558	0.68162	0.020609	5.94e-226	0.1766	cg01958934	19	45449099	cis
rs76904536	19_45459082	19	45459082	T	C	0.0193	0.75679	0.080723	8.41e-21	0.01695	cg01958934	19	45449099	cis
rs4803781	19_45459671	19	45459671	A	G	0.451	0.896143	0.015433	1e-300	0.398	cg01958934	19	45449099	cis
rs2239375	19_45459851	19	45459851	C	T	0.4511	0.896662	0.015433	1e-300	0.3983	cg01958934	19	45449099	cis
rs77659021	19_45460254	19	45460254	A	G	0.0277	0.684804	0.06377	9.39e-27	0.02212	cg01958934	19	45449099	cis
rs204905	19_45460764	19	45460764	A	G	0.4994	0.960499	0.014734	1e-300	0.4546	cg01958934	19	45449099	cis
rs75178253	19_45461007	19	45461007	G	A	0.0815	-0.349505	0.039669	1.46e-18	0.015	cg01958934	19	45449099	cis
rs1882752	19_45461342	19	45461342	C	G	0.2619	0.689348	0.020315	3.47e-236	0.1842	cg01958934	19	45449099	cis
rs61062133	19_45463256	19	45463256	G	C	0.0414	0.427658	0.049333	5.05e-18	0.01452	cg01958934	19	45449099	cis
rs760114	19_45464963	19	45464963	T	C	0.146	0.582026	0.027292	1.04e-98	0.08189	cg01958934	19	45449099	cis
rs8100120	19_45466058	19	45466058	C	T	0.4488	0.893726	0.015516	1e-300	0.3942	cg01958934	19	45449099	cis
rs8100236	19_45466144	19	45466144	C	T	0.4492	0.894612	0.015497	1e-300	0.3953	cg01958934	19	45449099	cis
rs204912	19_45466207	19	45466207	A	G	0.0488	0.328375	0.046174	1.25e-12	0.009821	cg01958934	19	45449099	cis
rs204913	19_45466238	19	45466238	T	C	0.0485	0.325223	0.046261	2.21e-12	0.0096	cg01958934	19	45449099	cis
rs111997200	19_45466325	19	45466325	C	T	0.4493	0.894759	0.015494	1e-300	0.3954	cg01958934	19	45449099	cis
rs204914	19_45466335	19	45466335	T	C	0.0485	0.326555	0.046286	1.85e-12	0.009667	cg01958934	19	45449099	cis
rs147901416	19_45466792	19	45466792	A	C	0.1396	0.60041	0.027485	4.66e-101	0.08558	cg01958934	19	45449099	cis
rs138692741	19_45467132	19	45467132	T	C	0.041	0.543811	0.053797	6.59e-24	0.01965	cg01958934	19	45449099	cis
rs112704499	19_45467698	19	45467698	A	G	0.2618	0.689287	0.020315	3.54e-236	0.1842	cg01958934	19	45449099	cis
rs10416261	19_45468645	19	45468645	T	C	0.4034	0.856388	0.016526	1e-300	0.345	cg01958934	19	45449099	cis
rs145639166	19_45469129	19	45469129	G	A	0.0585	-0.491111	0.049747	6.99e-23	0.01875	cg01958934	19	45449099	cis
rs140874517	19_45469768	19	45469768	A	G	0.0172	-0.521626	0.085598	1.16e-09	0.00723	cg01958934	19	45449099	cis
rs117198034	19_45469902	19	45469902	T	C	0.0188	-0.548896	0.084124	7.14e-11	0.00828	cg01958934	19	45449099	cis
rs11878597	19_45470298	19	45470298	C	T	0.4463	0.892359	0.015639	1e-300	0.3897	cg01958934	19	45449099	cis
rs35193317	19_45470344	19	45470344	T	C	0.5007	-0.953308	0.014957	1e-300	0.4434	cg01958934	19	45449099	cis
rs4803783	19_45470458	19	45470458	C	G	0.6859	-0.689968	0.019245	1.59e-261	0.2013	cg01958934	19	45449099	cis
rs4803784	19_45470557	19	45470557	G	C	0.1877	0.582895	0.024239	2.9e-121	0.1019	cg01958934	19	45449099	cis
rs16979586	19_45471742	19	45471742	G	A	0.0415	0.430313	0.049319	3.09e-18	0.01471	cg01958934	19	45449099	cis
rs59136988	19_45472261	19	45472261	A	T	0.0414	0.429388	0.049341	3.77e-18	0.01463	cg01958934	19	45449099	cis
rs56834222	19_45472649	19	45472649	T	C	0.0414	0.430087	0.049335	3.3e-18	0.01469	cg01958934	19	45449099	cis
rs1807542	19_45473067	19	45473067	C	A	0.9486	-0.28272	0.045473	5.27e-10	0.007524	cg01958934	19	45449099	cis
rs2142074	19_45473097	19	45473097	G	A	0.2611	0.688301	0.020421	9.48e-236	0.1822	cg01958934	19	45449099	cis
rs11668758	19_45474680	19	45474680	T	C	0.2586	0.687349	0.020485	3.47e-231	0.1809	cg01958934	19	45449099	cis
rs11665849	19_45474837	19	45474837	G	T	0.2584	0.687101	0.020508	4.74e-231	0.1804	cg01958934	19	45449099	cis
rs11669609	19_45474876	19	45474876	T	C	0.2584	0.68717	0.020508	4.66e-231	0.1805	cg01958934	19	45449099	cis
rs204483	19_45475096	19	45475096	G	A	0.9521	-0.347575	0.046463	8.01e-14	0.01086	cg01958934	19	45449099	cis
rs71352247	19_45475700	19	45475700	T	G	0.5021	-0.947259	0.015248	1e-300	0.4308	cg01958934	19	45449099	cis
rs204482	19_45475713	19	45475713	G	A	0.4192	0.8595	0.01669	1e-300	0.3422	cg01958934	19	45449099	cis
rs16979588	19_45475938	19	45475938	C	T	0.0415	0.42892	0.049322	3.97e-18	0.01461	cg01958934	19	45449099	cis
rs204481	19_45476422	19	45476422	C	T	0.9557	-0.322541	0.047944	1.84e-11	0.008798	cg01958934	19	45449099	cis
rs73558179	19_45476504	19	45476504	G	T	0.0422	0.416066	0.049256	3.41e-17	0.0138	cg01958934	19	45449099	cis
rs2293755	19_45476657	19	45476657	G	C	0.042	0.418668	0.049298	2.32e-17	0.01395	cg01958934	19	45449099	cis
rs204480	19_45477111	19	45477111	T	C	0.2606	0.691779	0.020781	3.89e-227	0.1785	cg01958934	19	45449099	cis
rs16979595	19_45477381	19	45477381	A	G	0.1488	0.601522	0.026701	2.09e-106	0.09052	cg01958934	19	45449099	cis
rs204479	19_45477951	19	45477951	C	T	0.9558	-0.322062	0.047994	2.05e-11	0.008754	cg01958934	19	45449099	cis
rs146390218	19_45478352	19	45478352	G	A	0.0272	0.513684	0.063242	5.11e-16	0.01277	cg01958934	19	45449099	cis
rs934427	19_45478816	19	45478816	G	T	0.2614	0.684741	0.020326	9.95e-236	0.182	cg01958934	19	45449099	cis
rs204478	19_45479451	19	45479451	T	A	0.1876	0.582153	0.024221	3.13e-121	0.1018	cg01958934	19	45449099	cis
rs2075620	19_45480037	19	45480037	G	A	0.2616	0.685182	0.020321	9.15e-236	0.1823	cg01958934	19	45449099	cis
rs73558188	19_45480174	19	45480174	A	G	0.0417	0.427518	0.04922	4.35e-18	0.01458	cg01958934	19	45449099	cis
rs75363753	19_45481282	19	45481282	C	G	0.0383	0.564206	0.053892	1.64e-25	0.02104	cg01958934	19	45449099	cis
rs56803710	19_45481884	19	45481884	T	C	0.2615	0.685057	0.020322	9.35e-236	0.1822	cg01958934	19	45449099	cis
rs73558190	19_45481985	19	45481985	G	A	0.0415	0.426106	0.04928	6.12e-18	0.01445	cg01958934	19	45449099	cis
rs7253458	19_45482570	19	45482570	T	C	0.2622	0.687669	0.020317	5.72e-236	0.1835	cg01958934	19	45449099	cis
rs7257916	19_45482884	19	45482884	C	T	0.5068	-0.948815	0.014873	1e-300	0.4439	cg01958934	19	45449099	cis
rs204476	19_45482965	19	45482965	C	A	0.9562	-0.325991	0.048806	2.53e-11	0.008673	cg01958934	19	45449099	cis
rs8111069	19_45483438	19	45483438	C	A	0.3044	0.700377	0.018996	3.19e-276	0.2105	cg01958934	19	45449099	cis
rs145729706	19_45483721	19	45483721	A	G	0.0235	0.725694	0.071244	3.01e-24	0.01994	cg01958934	19	45449099	cis
rs73558194	19_45483844	19	45483844	A	G	0.0417	0.429235	0.04921	3.16e-18	0.0147	cg01958934	19	45449099	cis
rs204475	19_45484119	19	45484119	G	A	0.9564	-0.320338	0.048917	6.09e-11	0.00834	cg01958934	19	45449099	cis
rs55762617	19_45485462	19	45485462	A	C	0.2618	0.688225	0.020348	6.4e-236	0.1832	cg01958934	19	45449099	cis
rs55778858	19_45485465	19	45485465	A	G	0.2616	0.688795	0.020364	6.36e-236	0.1832	cg01958934	19	45449099	cis
rs73558195	19_45485491	19	45485491	A	G	0.0415	0.425841	0.049278	6.39e-18	0.01443	cg01958934	19	45449099	cis
rs57270598	19_45486148	19	45486148	A	G	0.0416	0.426498	0.049218	5.2e-18	0.01451	cg01958934	19	45449099	cis
rs143668237	19_45486687	19	45486687	C	G	0.0414	0.427744	0.049374	5.3e-18	0.01451	cg01958934	19	45449099	cis
rs112417029	19_45486730	19	45486730	T	C	0.0415	0.425962	0.049283	6.31e-18	0.01444	cg01958934	19	45449099	cis
rs111869796	19_45486947	19	45486947	T	C	0.0415	0.425962	0.049283	6.31e-18	0.01444	cg01958934	19	45449099	cis
rs204474	19_45487178	19	45487178	T	C	0.6574	-0.718145	0.018279	1e-300	0.2324	cg01958934	19	45449099	cis
rs16979600	19_45487420	19	45487420	C	A	0.0415	0.42559	0.049268	6.58e-18	0.01442	cg01958934	19	45449099	cis
rs73558200	19_45487670	19	45487670	T	A	0.0415	0.425841	0.049278	6.39e-18	0.01443	cg01958934	19	45449099	cis
rs112329279	19_45488093	19	45488093	T	C	0.0422	0.407096	0.048982	1.08e-16	0.01337	cg01958934	19	45449099	cis
rs60876330	19_45488133	19	45488133	T	C	0.2631	0.687131	0.0203	5.69e-236	0.1835	cg01958934	19	45449099	cis
rs204472	19_45488434	19	45488434	G	A	0.9566	-0.320487	0.049061	6.79e-11	0.008299	cg01958934	19	45449099	cis
rs204471	19_45488567	19	45488567	C	T	0.9566	-0.320487	0.049061	6.79e-11	0.008299	cg01958934	19	45449099	cis
rs204470	19_45488985	19	45488985	G	A	0.9569	-0.319313	0.049303	9.83e-11	0.008159	cg01958934	19	45449099	cis
rs34112623	19_45489950	19	45489950	T	C	0.0415	0.425841	0.049278	6.39e-18	0.01443	cg01958934	19	45449099	cis
rs11083755	19_45490065	19	45490065	T	C	0.2624	0.689023	0.020323	4.25e-236	0.184	cg01958934	19	45449099	cis
rs11672748	19_45490192	19	45490192	G	A	0.3039	0.70219	0.019002	8.34e-277	0.2112	cg01958934	19	45449099	cis
rs204469	19_45490285	19	45490285	G	A	0.9554	-0.304184	0.048776	4.67e-10	0.00757	cg01958934	19	45449099	cis
rs7257610	19_45490428	19	45490428	A	G	0.0421	0.435483	0.04933	1.27e-18	0.01505	cg01958934	19	45449099	cis
rs3786505	19_45490570	19	45490570	G	A	0.3042	0.702027	0.019008	1.38e-276	0.2111	cg01958934	19	45449099	cis
rs204468	19_45490636	19	45490636	C	T	0.6511	-0.732819	0.018365	1e-300	0.238	cg01958934	19	45449099	cis
rs150554721	19_45490702	19	45490702	T	C	0.0185	-0.553572	0.084502	6e-11	0.008346	cg01958934	19	45449099	cis
rs204467	19_45491174	19	45491174	G	A	0.6532	-0.727595	0.018441	1e-300	0.2339	cg01958934	19	45449099	cis
rs204466	19_45491945	19	45491945	A	G	0.9566	-0.323129	0.049693	8.28e-11	0.008224	cg01958934	19	45449099	cis
rs204465	19_45492311	19	45492311	C	T	0.9566	-0.32314	0.04966	8.03e-11	0.008236	cg01958934	19	45449099	cis
rs11669173	19_45492559	19	45492559	A	G	0.5071	-0.958014	0.015035	1e-300	0.4433	cg01958934	19	45449099	cis
rs909134	19_45493061	19	45493061	C	T	0.3079	0.705339	0.019151	4.3e-276	0.2101	cg01958934	19	45449099	cis
rs3859419	19_45493133	19	45493133	G	T	0.8539	-0.582494	0.027273	7.47e-99	0.08212	cg01958934	19	45449099	cis
rs875255	19_45493635	19	45493635	G	C	0.5444	-0.90419	0.016062	1e-300	0.3833	cg01958934	19	45449099	cis
rs2075618	19_45495668	19	45495668	C	G	0.2655	0.688821	0.020503	2.33e-231	0.1812	cg01958934	19	45449099	cis
rs2075619	19_45495682	19	45495682	G	A	0.3037	0.708096	0.019239	4.96e-276	0.2099	cg01958934	19	45449099	cis
rs9193	19_45496303	19	45496303	C	T	0.8544	-0.591682	0.027568	8.11e-100	0.08285	cg01958934	19	45449099	cis
rs35080293	19_45496624	19	45496624	G	T	0.2625	0.69896	0.020654	5.9e-236	0.1834	cg01958934	19	45449099	cis
rs57204168	19_45496776	19	45496776	G	A	0.3041	0.712474	0.019315	2.7e-276	0.2106	cg01958934	19	45449099	cis
rs892131	19_45496996	19	45496996	T	C	0.2622	0.698838	0.020643	5.57e-236	0.1835	cg01958934	19	45449099	cis
rs60461903	19_45497577	19	45497577	C	T	0.043	0.433449	0.049338	1.83e-18	0.01491	cg01958934	19	45449099	cis
rs73047694	19_45497852	19	45497852	A	G	0.2626	0.697026	0.020661	8.66e-236	0.1825	cg01958934	19	45449099	cis
rs75953666	19_45498506	19	45498506	A	G	0.0387	0.577584	0.054034	1.6e-26	0.02192	cg01958934	19	45449099	cis
rs73560223	19_45498622	19	45498622	G	A	0.0432	0.431172	0.049309	2.61e-18	0.01477	cg01958934	19	45449099	cis
rs56784978	19_45499388	19	45499388	C	T	0.3045	0.711011	0.019294	3.66e-276	0.2103	cg01958934	19	45449099	cis
rs148851376	19_45500494	19	45500494	T	C	0.0431	0.434004	0.049351	1.69e-18	0.01494	cg01958934	19	45449099	cis
rs2376866	19_45500712	19	45500712	T	C	0.1419	0.62817	0.028121	5.62e-106	0.08914	cg01958934	19	45449099	cis
rs2376867	19_45500925	19	45500925	C	T	0.3148	0.69636	0.019592	9.46e-258	0.1986	cg01958934	19	45449099	cis
rs140954437	19_45502024	19	45502024	T	C	0.0229	-0.695859	0.08115	1.16e-17	0.01422	cg01958934	19	45449099	cis
rs11666285	19_45502217	19	45502217	G	A	0.8539	-0.589499	0.027563	5.12e-99	0.08232	cg01958934	19	45449099	cis
rs7251655	19_45502808	19	45502808	T	C	0.2616	0.694831	0.020687	2.57e-231	0.1812	cg01958934	19	45449099	cis
rs35577563	19_45504349	19	45504349	G	C	0.3508	0.718405	0.018615	1e-300	0.2261	cg01958934	19	45449099	cis
rs35194062	19_45505177	19	45505177	A	C	0.0568	0.619075	0.045978	5.76e-41	0.03433	cg01958934	19	45449099	cis
rs7251460	19_45506772	19	45506772	A	T	0.8536	-0.58915	0.027541	4.79e-99	0.08235	cg01958934	19	45449099	cis
rs140912273	19_45507696	19	45507696	A	G	0.0143	-0.637007	0.101428	3.52e-10	0.007676	cg01958934	19	45449099	cis
rs10423934	19_45508345	19	45508345	T	C	0.0433	0.324254	0.050286	1.21e-10	0.008088	cg01958934	19	45449099	cis
rs112293672	19_45508351	19	45508351	T	C	0.0217	-0.582472	0.079732	2.98e-13	0.01036	cg01958934	19	45449099	cis
rs34647054	19_45508847	19	45508847	G	C	0.2611	0.69685	0.020772	3.6e-231	0.1808	cg01958934	19	45449099	cis
rs2060251	19_45509024	19	45509024	A	C	0.8543	-0.591147	0.027604	2.9e-99	0.08252	cg01958934	19	45449099	cis
rs2376868	19_45511140	19	45511140	A	C	0.4568	-0.742821	0.018119	1e-300	0.2479	cg01958934	19	45449099	cis
rs12972222	19_45512464	19	45512464	A	G	0.4683	-0.715354	0.018199	1e-300	0.2326	cg01958934	19	45449099	cis
rs874743	19_45513236	19	45513236	A	G	0.0243	0.531549	0.069073	1.55e-14	0.01148	cg01958934	19	45449099	cis
rs874744	19_45513417	19	45513417	T	C	0.0208	0.578046	0.075211	1.68e-14	0.01145	cg01958934	19	45449099	cis
rs68077521	19_45513615	19	45513615	C	T	0.4668	-0.717542	0.018259	1e-300	0.2325	cg01958934	19	45449099	cis
rs79149284	19_45513854	19	45513854	T	C	0.0425	0.539796	0.051653	1.98e-25	0.02097	cg01958934	19	45449099	cis
rs187270432	19_45514061	19	45514061	A	G	0.0136	-0.654141	0.092785	1.92e-12	0.009654	cg01958934	19	45449099	cis
rs7246703	19_45514449	19	45514449	G	C	0.5982	-0.48041	0.019754	7.48e-126	0.1039	cg01958934	19	45449099	cis
rs28809016	19_45514472	19	45514472	A	G	0.0245	0.494273	0.069352	1.11e-12	0.009863	cg01958934	19	45449099	cis
rs7247707	19_45514550	19	45514550	C	T	0.6145	-0.459462	0.019895	1.41e-111	0.0947	cg01958934	19	45449099	cis
rs9749077	19_45514701	19	45514701	G	T	0.4575	-0.740391	0.017998	1e-300	0.2492	cg01958934	19	45449099	cis
rs117644736	19_45514855	19	45514855	T	C	0.0212	-0.758777	0.083618	1.38e-19	0.01589	cg01958934	19	45449099	cis
rs35194383	19_45516050	19	45516050	C	T	0.5791	-0.515817	0.019315	7.77e-151	0.1227	cg01958934	19	45449099	cis
rs11668285	19_45516469	19	45516469	A	G	0.4602	-0.740282	0.01793	1e-300	0.2506	cg01958934	19	45449099	cis
rs35205401	19_45516631	19	45516631	A	T	0.1192	0.504147	0.031119	4.94e-58	0.04895	cg01958934	19	45449099	cis
rs34874378	19_45516881	19	45516881	A	G	0.0491	0.60396	0.047626	1.44e-36	0.03057	cg01958934	19	45449099	cis
rs116518981	19_45517497	19	45517497	A	G	0.0435	0.623397	0.050973	3.78e-34	0.0285	cg01958934	19	45449099	cis
rs7249245	19_45518223	19	45518223	C	T	0.6578	-0.373826	0.020629	5.38e-72	0.0605	cg01958934	19	45449099	cis
rs35891370	19_45519100	19	45519100	A	G	0.6437	-0.393703	0.020418	4.2e-81	0.06796	cg01958934	19	45449099	cis
rs56394437	19_45519264	19	45519264	T	A	0.4593	-0.734043	0.018053	1e-300	0.2448	cg01958934	19	45449099	cis
rs7246245	19_45521426	19	45521426	G	A	0.6568	-0.370676	0.020571	3.39e-71	0.05987	cg01958934	19	45449099	cis
rs7247529	19_45521610	19	45521610	C	T	0.6438	-0.392513	0.020399	7.13e-81	0.06769	cg01958934	19	45449099	cis
rs57704603	19_45522091	19	45522091	T	C	0.1157	0.509803	0.031529	6.88e-58	0.04877	cg01958934	19	45449099	cis
rs12981350	19_45522181	19	45522181	A	G	0.4646	-0.722423	0.018005	1e-300	0.24	cg01958934	19	45449099	cis
rs73049472	19_45522210	19	45522210	T	C	0.1159	0.508404	0.0315	8.71e-58	0.0486	cg01958934	19	45449099	cis
rs35912475	19_45522732	19	45522732	T	C	0.4624	-0.72806	0.018009	1e-300	0.2427	cg01958934	19	45449099	cis
rs6509175	19_45522998	19	45522998	G	C	0.645	-0.391075	0.020383	2.11e-80	0.06733	cg01958934	19	45449099	cis
rs112380717	19_45523061	19	45523061	C	G	0.0231	-0.515603	0.076136	1.36e-11	0.008914	cg01958934	19	45449099	cis
rs28697575	19_45523127	19	45523127	T	G	0.0529	0.551571	0.046245	1.43e-32	0.02714	cg01958934	19	45449099	cis
rs4803789	19_45523369	19	45523369	G	T	0.646	-0.38841	0.020393	3.28e-79	0.06642	cg01958934	19	45449099	cis
rs4803790	19_45523459	19	45523459	A	G	0.6571	-0.374201	0.020867	9.32e-71	0.05932	cg01958934	19	45449099	cis
rs4803791	19_45523583	19	45523583	A	G	0.2238	0.63162	0.023506	4.18e-151	0.124	cg01958934	19	45449099	cis
rs114248186	19_45524119	19	45524119	T	C	0.0224	0.564081	0.071137	2.44e-15	0.01218	cg01958934	19	45449099	cis
rs142380271	19_45525038	19	45525038	G	A	0.0174	0.523067	0.086191	1.36e-09	0.007171	cg01958934	19	45449099	cis
rs2288918	19_45528799	19	45528799	C	T	0.381	0.167797	0.02165	1.01e-14	0.01164	cg01958934	19	45449099	cis
rs4803792	19_45529707	19	45529707	A	G	0.3812	0.187272	0.021519	3.76e-18	0.01464	cg01958934	19	45449099	cis
rs6509177	19_45530006	19	45530006	G	A	0.3822	0.184922	0.021461	7.94e-18	0.01435	cg01958934	19	45449099	cis
rs11881101	19_45530552	19	45530552	G	A	0.8044	-0.172009	0.027407	3.62e-10	0.007666	cg01958934	19	45449099	cis
rs12609547	19_45532009	19	45532009	T	G	0.3814	0.171907	0.021442	1.23e-15	0.01245	cg01958934	19	45449099	cis
rs1076986	19_45534041	19	45534041	T	C	0.3815	0.174408	0.02141	4.21e-16	0.01285	cg01958934	19	45449099	cis
rs10424046	19_45536036	19	45536036	G	C	0.5316	-0.220113	0.019961	4.12e-28	0.02329	cg01958934	19	45449099	cis
rs139126319	19_45540501	19	45540501	C	T	0.0302	0.3954	0.064415	8.66e-10	0.007335	cg01958934	19	45449099	cis
rs192937000	19_45541378	19	45541378	T	C	0.0207	-0.641828	0.086143	1.01e-13	0.01077	cg01958934	19	45449099	cis
rs144760858	19_45541685	19	45541685	G	C	0.0251	0.596071	0.066304	2.93e-19	0.0156	cg01958934	19	45449099	cis
rs34827707	19_45541782	19	45541782	A	G	0.0312	0.48429	0.063117	1.85e-14	0.01141	cg01958934	19	45449099	cis
rs1560725	19_45543787	19	45543787	T	C	0.5474	-0.220091	0.019809	1.65e-28	0.02364	cg01958934	19	45449099	cis
rs1968449	19_45544351	19	45544351	C	T	0.5681	-0.254093	0.019718	1.08e-37	0.03154	cg01958934	19	45449099	cis
rs11665731	19_45545434	19	45545434	C	T	0.5161	-0.249561	0.019251	3.99e-38	0.03191	cg01958934	19	45449099	cis
rs11669520	19_45545562	19	45545562	T	C	0.5351	-0.276023	0.019171	1.56e-46	0.03907	cg01958934	19	45449099	cis
rs11083756	19_45546620	19	45546620	G	A	0.5158	-0.246514	0.019234	2.61e-37	0.03121	cg01958934	19	45449099	cis
rs11083758	19_45547061	19	45547061	G	C	0.5383	-0.273882	0.019148	5.92e-46	0.03857	cg01958934	19	45449099	cis
rs34815370	19_45547274	19	45547274	G	A	0.5382	-0.273944	0.019146	5.54e-46	0.0386	cg01958934	19	45449099	cis
rs12327831	19_45547583	19	45547583	A	G	0.5794	-0.227571	0.019541	3.83e-31	0.02591	cg01958934	19	45449099	cis
rs3786507	19_45548255	19	45548255	A	G	0.5793	-0.227673	0.019544	3.68e-31	0.02592	cg01958934	19	45449099	cis
rs2163842	19_45548502	19	45548502	G	A	0.5386	-0.272202	0.019088	1.1e-45	0.03835	cg01958934	19	45449099	cis
rs2889490	19_45550407	19	45550407	G	A	0.5094	-0.238687	0.01913	1.84e-35	0.02963	cg01958934	19	45449099	cis
rs150298107	19_45551265	19	45551265	A	G	0.0203	-0.647312	0.084901	2.69e-14	0.01127	cg01958934	19	45449099	cis
rs10416445	19_45556662	19	45556662	G	A	0.5094	-0.236609	0.019135	7.23e-35	0.02911	cg01958934	19	45449099	cis
rs8111826	19_45557218	19	45557218	A	G	0.5079	-0.237882	0.019147	3.53e-35	0.02938	cg01958934	19	45449099	cis
rs75946731	19_45558388	19	45558388	T	C	0.0209	-0.697658	0.083829	9.76e-17	0.0134	cg01958934	19	45449099	cis
rs1009644	19_45560373	19	45560373	C	T	0.5821	-0.226279	0.01968	2.11e-30	0.02527	cg01958934	19	45449099	cis
rs3786508	19_45562374	19	45562374	G	C	0.5311	-0.262385	0.019073	1.15e-42	0.03579	cg01958934	19	45449099	cis
rs2304195	19_45562871	19	45562871	T	C	0.5308	-0.26183	0.019091	1.99e-42	0.03558	cg01958934	19	45449099	cis
rs117183891	19_45563040	19	45563040	A	G	0.0207	-0.701204	0.084017	8e-17	0.01348	cg01958934	19	45449099	cis
rs4802246	19_45563188	19	45563188	G	A	0.5808	-0.227405	0.01963	7.74e-31	0.02565	cg01958934	19	45449099	cis
rs12974182	19_45563255	19	45563255	C	T	0.5308	-0.262581	0.019092	1.21e-42	0.03577	cg01958934	19	45449099	cis
rs66939386	19_45564915	19	45564915	G	A	0.4964	-0.234112	0.019349	1.84e-33	0.02791	cg01958934	19	45449099	cis
rs7259567	19_45566080	19	45566080	G	T	0.5298	-0.264082	0.019093	4.13e-43	0.03616	cg01958934	19	45449099	cis
rs10419815	19_45569009	19	45569009	T	C	0.5104	-0.235316	0.019369	1e-33	0.02813	cg01958934	19	45449099	cis
rs3786509	19_45570051	19	45570051	C	G	0.5109	-0.239486	0.019367	7.21e-35	0.02911	cg01958934	19	45449099	cis
rs10445571	19_45571781	19	45571781	C	T	0.5302	-0.265629	0.019344	1.6e-42	0.03566	cg01958934	19	45449099	cis
rs77372956	19_45571972	19	45571972	A	T	0.0704	-0.314941	0.044906	2.48e-12	0.009554	cg01958934	19	45449099	cis
rs201269048	19_45574113	19	45574113	G	T	0.0556	0.429116	0.047111	9.94e-20	0.01601	cg01958934	19	45449099	cis
rs139995984	19_45574482	19	45574482	C	G	0.0142	-0.612275	0.100571	1.21e-09	0.007216	cg01958934	19	45449099	cis
rs28673961	19_45574755	19	45574755	C	G	0.5088	-0.239407	0.019402	9.91e-35	0.029	cg01958934	19	45449099	cis
rs11083759	19_45576714	19	45576714	C	T	0.5317	-0.269379	0.019406	2.09e-43	0.03641	cg01958934	19	45449099	cis
rs79769273	19_45613684	19	45613684	A	C	0.0256	0.528573	0.066603	2.32e-15	0.0122	cg01958934	19	45449099	cis
rs62118464	19_45617263	19	45617263	A	G	0.1332	-0.202019	0.031937	2.64e-10	0.007786	cg01958934	19	45449099	cis
rs62118465	19_45618169	19	45618169	A	C	0.1455	-0.199389	0.030698	8.69e-11	0.008206	cg01958934	19	45449099	cis
rs117789739	19_45623770	19	45623770	T	C	0.0309	0.446497	0.06035	1.49e-13	0.01062	cg01958934	19	45449099	cis
rs1005204	19_45650688	19	45650688	G	A	0.6755	0.156463	0.021181	1.63e-13	0.01059	cg01958934	19	45449099	cis
rs112980664	19_45671472	19	45671472	G	A	0.1444	0.177198	0.028867	8.65e-10	0.007336	cg01958934	19	45449099	cis
rs12461027	19_45691126	19	45691126	A	T	0.1244	0.1969	0.030479	1.11e-10	0.008118	cg01958934	19	45449099	cis
rs4564699	19_45694213	19	45694213	A	G	0.1703	0.190315	0.027091	2.29e-12	0.009586	cg01958934	19	45449099	cis
rs10406257	19_45701262	19	45701262	G	A	0.6106	0.130151	0.021374	1.2e-09	0.007219	cg01958934	19	45449099	cis
rs582747	19_45707917	19	45707917	G	T	0.1789	0.161497	0.026004	5.49e-10	0.007508	cg01958934	19	45449099	cis
rs605003	19_45708239	19	45708239	G	A	0.1789	0.161544	0.026005	5.45e-10	0.007511	cg01958934	19	45449099	cis
rs595290	19_45708408	19	45708408	C	T	0.1789	0.16148	0.026004	5.51e-10	0.007506	cg01958934	19	45449099	cis
rs2627641	19_45708758	19	45708758	G	A	0.1809	0.161849	0.026174	6.51e-10	0.007443	cg01958934	19	45449099	cis
rs597668	19_45708888	19	45708888	C	T	0.1772	0.164877	0.026434	4.64e-10	0.007572	cg01958934	19	45449099	cis
rs4803806	19_45708947	19	45708947	A	G	0.1772	0.164824	0.026435	4.7e-10	0.007567	cg01958934	19	45449099	cis
rs598183	19_45709036	19	45709036	T	C	0.1772	0.1647	0.026437	4.86e-10	0.007554	cg01958934	19	45449099	cis
rs7248787	19_45709987	19	45709987	G	A	0.1773	0.161477	0.026406	1e-09	0.00728	cg01958934	19	45449099	cis
rs7249082	19_45710276	19	45710276	G	A	0.177	0.162501	0.026451	8.38e-10	0.007348	cg01958934	19	45449099	cis
rs7249570	19_45710539	19	45710539	T	C	0.177	0.160486	0.026451	1.37e-09	0.007168	cg01958934	19	45449099	cis
rs9739733	12_54596827	12	54596827	T	C	0.1014	0.26126	0.033751	1.1e-14	0.01162	cg03793277	19	45416910	trans
rs78712266	12_54599266	12	54599266	A	C	0.1023	0.300482	0.033399	2.76e-19	0.01563	cg03793277	19	45416910	trans
rs113935627	12_54636872	12	54636872	A	C	0.0532	0.29348	0.044076	2.92e-11	0.008622	cg03793277	19	45416910	trans
rs79880068	12_54649978	12	54649978	T	C	0.0951	0.331889	0.033967	1.9e-22	0.01838	cg03793277	19	45416910	trans
rs34094446	12_54688634	12	54688634	A	G	0.053	0.309244	0.043872	1.93e-12	0.009652	cg03793277	19	45416910	trans
rs79977579	12_54694560	12	54694560	A	C	0.0949	0.354253	0.033849	1.7e-25	0.02103	cg03793277	19	45416910	trans
rs79755767	12_54698408	12	54698408	A	G	0.0964	0.35577	0.033475	3.06e-26	0.02168	cg03793277	19	45416910	trans
rs7297265	12_54719689	12	54719689	G	A	0.4385	-0.143411	0.020129	1.13e-12	0.009859	cg03793277	19	45416910	trans
rs6580981	12_54723028	12	54723028	A	G	0.4562	-0.145643	0.01997	3.26e-13	0.01033	cg03793277	19	45416910	trans
rs4759076	12_54729872	12	54729872	C	T	0.4559	-0.145869	0.020073	3.96e-13	0.01025	cg03793277	19	45416910	trans
rs118163918	12_54737957	12	54737957	A	G	0.0529	0.273725	0.045047	1.3e-09	0.007191	cg03793277	19	45416910	trans
rs12426389	12_54750706	12	54750706	C	G	0.1295	0.190516	0.031077	9.1e-10	0.007318	cg03793277	19	45416910	trans
rs118147862	19_45319631	19	45319631	A	G	0.0514	0.371807	0.047193	3.67e-15	0.01203	cg03793277	19	45416910	cis
rs2972569	19_45351891	19	45351891	G	A	0.808	-0.160444	0.025736	4.73e-10	0.007566	cg03793277	19	45416910	cis
rs41290120	19_45382675	19	45382675	A	G	0.0505	0.368163	0.045825	1.06e-15	0.0125	cg03793277	19	45416910	cis
rs144261139	19_45385356	19	45385356	A	C	0.013	0.624266	0.089588	3.42e-12	0.009435	cg03793277	19	45416910	cis
rs3745150	19_45385759	19	45385759	C	G	0.3925	-0.140675	0.020427	6.06e-12	0.009217	cg03793277	19	45416910	cis
rs147636938	19_45386634	19	45386634	T	C	0.0279	0.539546	0.060631	6.62e-19	0.0153	cg03793277	19	45416910	cis
rs283810	19_45388241	19	45388241	G	T	0.062	0.417204	0.041327	7.55e-24	0.0196	cg03793277	19	45416910	cis
rs283813	19_45389174	19	45389174	A	T	0.0648	0.384619	0.040339	1.87e-21	0.01752	cg03793277	19	45416910	cis
rs7254892	19_45389596	19	45389596	A	G	0.0263	0.386697	0.063381	1.11e-09	0.007249	cg03793277	19	45416910	cis
rs283815	19_45390333	19	45390333	G	A	0.2093	0.229131	0.02391	1.19e-21	0.01769	cg03793277	19	45416910	cis
rs6857	19_45392254	19	45392254	T	C	0.1717	0.211511	0.025906	3.62e-16	0.01291	cg03793277	19	45416910	cis
rs117310449	19_45393516	19	45393516	T	C	0.0136	0.605832	0.087439	4.51e-12	0.009329	cg03793277	19	45416910	cis
rs184017	19_45394969	19	45394969	G	T	0.2101	0.234041	0.023851	1.28e-22	0.01854	cg03793277	19	45416910	cis
rs2075649	19_45395330	19	45395330	G	A	0.38	-0.145791	0.020204	5.75e-13	0.01011	cg03793277	19	45416910	cis
rs157581	19_45395714	19	45395714	C	T	0.2122	0.229838	0.023642	3.06e-22	0.0182	cg03793277	19	45416910	cis
rs157582	19_45396219	19	45396219	T	C	0.2115	0.23421	0.023759	8.07e-23	0.0187	cg03793277	19	45416910	cis
rs59007384	19_45396665	19	45396665	T	G	0.2022	0.253097	0.024237	2.15e-25	0.02094	cg03793277	19	45416910	cis
rs77301115	19_45396973	19	45396973	A	G	0.0268	0.581256	0.061653	5.12e-21	0.01714	cg03793277	19	45416910	cis
rs1160983	19_45397229	19	45397229	A	G	0.0251	0.397013	0.063743	4.91e-10	0.007552	cg03793277	19	45416910	cis
rs112849259	19_45397307	19	45397307	T	C	0.0277	0.566401	0.060629	1.17e-20	0.01683	cg03793277	19	45416910	cis
rs116881820	19_45397952	19	45397952	C	T	0.0273	0.584678	0.061188	1.52e-21	0.0176	cg03793277	19	45416910	cis
rs79398853	19_45398785	19	45398785	T	C	0.0271	0.579049	0.061328	4.48e-21	0.01719	cg03793277	19	45416910	cis
rs2238681	19_45398817	19	45398817	T	C	0.3805	-0.150138	0.020139	9.74e-14	0.01078	cg03793277	19	45416910	cis
rs75687619	19_45399344	19	45399344	T	G	0.0278	0.564242	0.060458	1.27e-20	0.0168	cg03793277	19	45416910	cis
rs76366838	19_45399896	19	45399896	A	G	0.0275	0.572594	0.060847	6.04e-21	0.01707	cg03793277	19	45416910	cis
rs114536010	19_45400725	19	45400725	T	C	0.0271	0.57162	0.061368	1.49e-20	0.01673	cg03793277	19	45416910	cis
rs61679753	19_45400747	19	45400747	A	T	0.0251	0.393547	0.063804	7.19e-10	0.007407	cg03793277	19	45416910	cis
rs8106922	19_45401666	19	45401666	G	A	0.38	-0.150172	0.020114	8.95e-14	0.01082	cg03793277	19	45416910	cis
rs118170342	19_45401868	19	45401868	C	T	0.0417	0.365569	0.051558	1.44e-12	0.009765	cg03793277	19	45416910	cis
rs34878901	19_45402477	19	45402477	T	C	0.3797	-0.151313	0.020108	5.72e-14	0.01099	cg03793277	19	45416910	cis
rs115881343	19_45403216	19	45403216	T	C	0.0302	0.557889	0.057988	8.12e-22	0.01783	cg03793277	19	45416910	cis
rs112019714	19_45404857	19	45404857	C	T	0.0302	0.552085	0.058162	2.79e-21	0.01737	cg03793277	19	45416910	cis
rs1305062	19_45405521	19	45405521	C	G	0.3793	-0.153428	0.020171	3.07e-14	0.01122	cg03793277	19	45416910	cis
rs10119	19_45406673	19	45406673	A	G	0.3039	0.206305	0.021557	1.34e-21	0.01765	cg03793277	19	45416910	cis
rs769450	19_45410444	19	45410444	A	G	0.3851	-0.153732	0.020498	6.94e-14	0.01091	cg03793277	19	45416910	cis
rs429358	19_45411941	19	45411941	C	T	0.1587	0.259643	0.027177	1.55e-21	0.01759	cg03793277	19	45416910	cis
rs7412	19_45412079	19	45412079	T	C	0.0761	0.408946	0.037364	1.01e-27	0.02296	cg03793277	19	45416910	cis
rs1081105	19_45412955	19	45412955	C	A	0.0301	0.575244	0.058312	7.52e-23	0.01873	cg03793277	19	45416910	cis
rs75627662	19_45413576	19	45413576	T	C	0.1994	0.295642	0.024916	2.94e-32	0.02688	cg03793277	19	45416910	cis
rs72654473	19_45414399	19	45414399	A	C	0.1027	0.465984	0.031872	6.47e-48	0.04024	cg03793277	19	45416910	cis
rs445925	19_45415640	19	45415640	A	G	0.1046	0.47146	0.032178	4.14e-48	0.04041	cg03793277	19	45416910	cis
rs10414043	19_45415713	19	45415713	A	G	0.1332	0.179333	0.029774	1.79e-09	0.007066	cg03793277	19	45416910	cis
rs386458437	19_45416178	19	45416178	T	G	0.2301	0.362072	0.023616	3.39e-52	0.04408	cg03793277	19	45416910	cis
rs59325138	19_45416291	19	45416291	T	C	0.4028	-0.189987	0.020415	1.62e-20	0.0167	cg03793277	19	45416910	cis
rs438811	19_45416741	19	45416741	T	C	0.2354	0.35742	0.023428	7.85e-52	0.04366	cg03793277	19	45416910	cis
rs390082	19_45416831	19	45416831	G	T	0.1067	0.471802	0.031833	3.55e-49	0.04131	cg03793277	19	45416910	cis
rs5117	19_45418790	19	45418790	C	T	0.2288	0.362566	0.023755	7.46e-52	0.0437	cg03793277	19	45416910	cis
rs3925681	19_45421100	19	45421100	A	G	0.4321	-0.142549	0.021459	3.25e-11	0.008581	cg03793277	19	45416910	cis
rs150966173	19_45421204	19	45421204	T	C	0.0309	0.569369	0.059048	6.59e-22	0.01791	cg03793277	19	45416910	cis
rs12721056	19_45421744	19	45421744	T	G	0.3549	-0.153946	0.021858	2.01e-12	0.009636	cg03793277	19	45416910	cis
rs12721051	19_45422160	19	45422160	G	C	0.1978	0.191352	0.026131	2.63e-13	0.01041	cg03793277	19	45416910	cis
rs56131196	19_45422846	19	45422846	A	G	0.1903	0.191362	0.026678	7.85e-13	0.009992	cg03793277	19	45416910	cis
rs4420638	19_45422946	19	45422946	G	A	0.1899	0.195012	0.026699	3e-13	0.01036	cg03793277	19	45416910	cis
rs78959900	19_45423636	19	45423636	A	G	0.3612	-0.155717	0.021741	8.49e-13	0.009962	cg03793277	19	45416910	cis
rs141622900	19_45426792	19	45426792	A	G	0.0468	0.406562	0.048628	7.07e-17	0.01353	cg03793277	19	45416910	cis
rs4803770	19_45427353	19	45427353	G	C	0.3808	-0.175254	0.021271	1.96e-16	0.01314	cg03793277	19	45416910	cis
rs4803772	19_45428459	19	45428459	T	C	0.3516	-0.165645	0.022013	5.74e-14	0.01098	cg03793277	19	45416910	cis
rs71352239	19_45429543	19	45429543	T	C	0.3245	-0.146688	0.02305	2.06e-10	0.007882	cg03793277	19	45416910	cis
rs62119319	19_45169408	19	45169408	T	A	0.0254	0.424783	0.063846	3.02e-11	0.008608	cg04488858	19	45242346	cis
rs56210316	19_45170097	19	45170097	G	A	0.0279	0.417276	0.061597	1.34e-11	0.008921	cg04488858	19	45242346	cis
rs62119320	19_45172522	19	45172522	T	C	0.0287	0.417382	0.060552	5.8e-12	0.009234	cg04488858	19	45242346	cis
rs62119321	19_45172785	19	45172785	C	T	0.0275	0.431745	0.06191	3.29e-12	0.009449	cg04488858	19	45242346	cis
rs62119322	19_45175069	19	45175069	C	G	0.0275	0.429982	0.06188	3.92e-12	0.009382	cg04488858	19	45242346	cis
rs2965157	19_45176340	19	45176340	C	T	0.0294	0.397791	0.06	3.54e-11	0.008548	cg04488858	19	45242346	cis
rs76075198	19_45179631	19	45179631	T	C	0.0256	0.437281	0.063658	6.84e-12	0.009171	cg04488858	19	45242346	cis
rs62119325	19_45182423	19	45182423	G	C	0.0285	0.4091	0.060664	1.64e-11	0.008842	cg04488858	19	45242346	cis
rs112310225	19_45183885	19	45183885	G	C	0.0283	0.415261	0.060894	9.68e-12	0.00904	cg04488858	19	45242346	cis
rs62119327	19_45186873	19	45186873	T	G	0.0288	0.405919	0.060495	2.06e-11	0.008754	cg04488858	19	45242346	cis
rs188099946	19_45189605	19	45189605	T	C	0.025	0.447648	0.064103	3.07e-12	0.009475	cg04488858	19	45242346	cis
rs151330717	19_45196964	19	45196964	A	G	0.0209	0.58693	0.075059	5.84e-15	0.01185	cg04488858	19	45242346	cis
rs62120566	19_45197732	19	45197732	G	C	0.0258	0.463481	0.063565	3.31e-13	0.01032	cg04488858	19	45242346	cis
rs148258219	19_45205890	19	45205890	A	G	0.0166	0.654202	0.082437	2.33e-15	0.0122	cg04488858	19	45242346	cis
rs62120569	19_45211846	19	45211846	T	G	0.0191	0.45926	0.073092	3.45e-10	0.007685	cg04488858	19	45242346	cis
rs9973286	19_45215711	19	45215711	G	C	0.1327	0.304357	0.029927	3.55e-24	0.01988	cg04488858	19	45242346	cis
rs9973305	19_45215884	19	45215884	T	C	0.1379	0.296379	0.029419	9.33e-24	0.01952	cg04488858	19	45242346	cis
rs62120576	19_45216443	19	45216443	C	A	0.0877	0.418584	0.035761	1.93e-31	0.02617	cg04488858	19	45242346	cis
rs59960564	19_45216528	19	45216528	G	A	0.3204	0.216988	0.02219	1.77e-22	0.01841	cg04488858	19	45242346	cis
rs62120578	19_45216565	19	45216565	G	A	0.0853	0.429442	0.036074	1.87e-32	0.02705	cg04488858	19	45242346	cis
rs58522314	19_45216649	19	45216649	G	A	0.1083	0.383475	0.032347	3.34e-32	0.02683	cg04488858	19	45242346	cis
rs55952629	19_45216971	19	45216971	T	C	0.0852	0.42592	0.036036	5.08e-32	0.02667	cg04488858	19	45242346	cis
rs9749091	19_45217286	19	45217286	G	A	0.1153	0.385019	0.031459	3.4e-34	0.02854	cg04488858	19	45242346	cis
rs4600571	19_45217477	19	45217477	T	A	0.1077	0.387052	0.032387	1.09e-32	0.02725	cg04488858	19	45242346	cis
rs4516335	19_45217655	19	45217655	C	T	0.1076	0.386249	0.032399	1.52e-32	0.02712	cg04488858	19	45242346	cis
rs9973228	19_45217680	19	45217680	A	G	0.1076	0.386249	0.032399	1.52e-32	0.02712	cg04488858	19	45242346	cis
rs4398192	19_45217737	19	45217737	G	A	0.1077	0.386362	0.032398	1.46e-32	0.02714	cg04488858	19	45242346	cis
rs58500115	19_45220077	19	45220077	T	G	0.2387	0.226842	0.024422	1.9e-20	0.01664	cg04488858	19	45242346	cis
rs57090948	19_45220205	19	45220205	C	T	0.2361	0.233067	0.024484	2.16e-21	0.01746	cg04488858	19	45242346	cis
rs62120584	19_45220440	19	45220440	A	G	0.2396	0.2289	0.024253	4.65e-21	0.01717	cg04488858	19	45242346	cis
rs11881756	19_45220896	19	45220896	C	T	0.1161	0.479428	0.031117	7.95e-53	0.04449	cg04488858	19	45242346	cis
rs11878852	19_45220941	19	45220941	C	A	0.2599	0.290009	0.023316	2.95e-35	0.02945	cg04488858	19	45242346	cis
rs11671175	19_45223038	19	45223038	A	G	0.7136	-0.350461	0.021915	8.82e-57	0.04777	cg04488858	19	45242346	cis
rs4803744	19_45224236	19	45224236	A	G	0.4489	-0.126967	0.0202	3.41e-10	0.00769	cg04488858	19	45242346	cis
rs11672409	19_45224305	19	45224305	A	C	0.4028	-0.149015	0.020586	4.86e-13	0.01017	cg04488858	19	45242346	cis
rs4802235	19_45224836	19	45224836	T	G	0.2911	-0.183461	0.02188	5.77e-17	0.0136	cg04488858	19	45242346	cis
rs10422350	19_45228502	19	45228502	C	A	0.303	-0.165665	0.021741	2.78e-14	0.01126	cg04488858	19	45242346	cis
rs4803745	19_45230752	19	45230752	T	A	0.4769	-0.161007	0.019968	8.28e-16	0.01259	cg04488858	19	45242346	cis
rs2927488	19_45231478	19	45231478	A	G	0.2396	-0.194114	0.023085	4.71e-17	0.01368	cg04488858	19	45242346	cis
rs1551891	19_45231821	19	45231821	A	G	0.0863	0.713454	0.033816	1.13e-96	0.0803	cg04488858	19	45242346	cis
rs62117160	19_45232161	19	45232161	A	G	0.0468	0.644089	0.047221	5.49e-42	0.03521	cg04488858	19	45242346	cis
rs1004165	19_45232205	19	45232205	A	G	0.443	-0.175312	0.019792	9.59e-19	0.01516	cg04488858	19	45242346	cis
rs2965106	19_45232374	19	45232374	A	G	0.6837	-0.366772	0.02066	3.52e-69	0.05822	cg04488858	19	45242346	cis
rs62117161	19_45233385	19	45233385	G	A	0.0858	0.710989	0.033816	6.91e-96	0.07979	cg04488858	19	45242346	cis
rs8104467	19_45233489	19	45233489	G	A	0.716	-0.376232	0.021215	4.77e-69	0.0581	cg04488858	19	45242346	cis
rs111252495	19_45233604	19	45233604	T	C	0.2417	-0.197895	0.023008	9.07e-18	0.0143	cg04488858	19	45242346	cis
rs8108110	19_45234124	19	45234124	G	A	0.7162	-0.377932	0.021223	8.79e-70	0.05856	cg04488858	19	45242346	cis
rs2965105	19_45234465	19	45234465	C	A	0.2417	-0.196965	0.023027	1.39e-17	0.01415	cg04488858	19	45242346	cis
rs2965103	19_45235795	19	45235795	T	C	0.2409	-0.198471	0.023034	7.96e-18	0.01435	cg04488858	19	45242346	cis
rs2965102	19_45235949	19	45235949	T	G	0.2431	-0.195637	0.022938	1.71e-17	0.01407	cg04488858	19	45242346	cis
rs56978169	19_45236126	19	45236126	T	G	0.2432	-0.194907	0.022949	2.31e-17	0.01395	cg04488858	19	45242346	cis
rs17658713	19_45236702	19	45236702	G	A	0.2421	-0.195794	0.022992	1.9e-17	0.01403	cg04488858	19	45242346	cis
rs11083746	19_45237984	19	45237984	C	T	0.43	-0.184241	0.0199	2.5e-20	0.01654	cg04488858	19	45242346	cis
rs62117162	19_45239536	19	45239536	A	C	0.0873	0.716947	0.03354	6.02e-99	0.08226	cg04488858	19	45242346	cis
rs56702353	19_45239568	19	45239568	A	G	0.2429	-0.195986	0.023025	1.96e-17	0.01401	cg04488858	19	45242346	cis
rs59170622	19_45239646	19	45239646	A	G	0.2434	-0.195616	0.023012	2.17e-17	0.01398	cg04488858	19	45242346	cis
rs77775146	19_45240189	19	45240189	G	A	0.2429	-0.196291	0.023011	1.69e-17	0.01407	cg04488858	19	45242346	cis
rs17728272	19_45240371	19	45240371	T	C	0.2431	-0.195737	0.02304	2.27e-17	0.01396	cg04488858	19	45242346	cis
rs73936950	19_45241350	19	45241350	C	T	0.0139	1.08611	0.085002	4.28e-37	0.03103	cg04488858	19	45242346	cis
rs73936952	19_45241472	19	45241472	T	A	0.0132	1.10119	0.087036	2.07e-36	0.03044	cg04488858	19	45242346	cis
rs73936953	19_45242040	19	45242040	G	A	0.0137	1.09445	0.085538	3.43e-37	0.03111	cg04488858	19	45242346	cis
rs1531517	19_45242173	19	45242173	A	G	0.0759	0.634269	0.036556	3.33e-66	0.05576	cg04488858	19	45242346	cis
rs56101375	19_45242234	19	45242234	A	G	0.0136	1.08191	0.085766	3.32e-36	0.03027	cg04488858	19	45242346	cis
rs56015301	19_45242450	19	45242450	G	A	0.0135	1.0934	0.086305	1.69e-36	0.03052	cg04488858	19	45242346	cis
rs59644378	19_45242515	19	45242515	G	T	0.0135	1.0934	0.086305	1.69e-36	0.03052	cg04488858	19	45242346	cis
rs56255432	19_45242777	19	45242777	T	C	0.0134	1.0933	0.086455	2.25e-36	0.03041	cg04488858	19	45242346	cis
rs62117204	19_45242967	19	45242967	T	C	0.0747	0.634046	0.036887	4.97e-65	0.05478	cg04488858	19	45242346	cis
rs58841331	19_45243070	19	45243070	T	C	0.0138	1.06926	0.085455	1.2e-35	0.0298	cg04488858	19	45242346	cis
rs79548089	19_45244552	19	45244552	T	C	0.014	1.09511	0.085061	1.27e-37	0.03149	cg04488858	19	45242346	cis
rs12977877	19_45245172	19	45245172	A	G	0.3648	-0.140065	0.020881	2.09e-11	0.008749	cg04488858	19	45242346	cis
rs73936955	19_45245421	19	45245421	A	G	0.0139	1.09061	0.085482	5.44e-37	0.03094	cg04488858	19	45242346	cis
rs2927462	19_45245884	19	45245884	G	A	0.6294	0.141414	0.02076	1.02e-11	0.009019	cg04488858	19	45242346	cis
rs4803749	19_45247141	19	45247141	C	G	0.2605	-0.18022	0.022749	2.59e-15	0.01216	cg04488858	19	45242346	cis
rs4803750	19_45247627	19	45247627	G	A	0.0765	0.6144	0.036711	7.25e-62	0.05208	cg04488858	19	45242346	cis
rs115785198	19_45249509	19	45249509	T	C	0.0751	0.612498	0.037009	1.09e-60	0.05099	cg04488858	19	45242346	cis
rs7257231	19_45252439	19	45252439	A	T	0.2609	-0.181952	0.023053	3.28e-15	0.01207	cg04488858	19	45242346	cis
rs10401176	19_45253491	19	45253491	T	C	0.1267	0.477582	0.029655	1.87e-57	0.04841	cg04488858	19	45242346	cis
rs8100197	19_45253582	19	45253582	A	G	0.2839	-0.167123	0.022446	1.06e-13	0.01076	cg04488858	19	45242346	cis
rs62117205	19_45255266	19	45255266	C	T	0.0776	0.611222	0.036849	7.73e-61	0.05121	cg04488858	19	45242346	cis
rs62117206	19_45255679	19	45255679	C	G	0.0755	0.615246	0.037393	7.15e-60	0.05043	cg04488858	19	45242346	cis
rs62117207	19_45256343	19	45256343	A	G	0.018	0.611443	0.078663	8.42e-15	0.01171	cg04488858	19	45242346	cis
rs112822283	19_45256793	19	45256793	G	C	0.0136	0.986879	0.089362	3.43e-28	0.02336	cg04488858	19	45242346	cis
rs62117210	19_45282214	19	45282214	T	C	0.0199	0.46693	0.075722	7.26e-10	0.007403	cg04488858	19	45242346	cis
rs146636639	19_45288130	19	45288130	A	G	0.0202	0.506272	0.074951	1.51e-11	0.008871	cg04488858	19	45242346	cis
rs62117212	19_45289355	19	45289355	A	C	0.0197	0.489263	0.075632	1.04e-10	0.008142	cg04488858	19	45242346	cis
rs148933445	19_45302504	19	45302504	A	G	0.0256	0.632809	0.06963	1.22e-19	0.01594	cg04488858	19	45242346	cis
rs191946717	19_45303081	19	45303081	A	G	0.014	0.520961	0.085506	1.17e-09	0.007229	cg04488858	19	45242346	cis
rs118147862	19_45319631	19	45319631	A	G	0.0513	0.520545	0.04696	2.18e-28	0.02354	cg04488858	19	45242346	cis
rs41290120	19_45382675	19	45382675	A	G	0.0505	0.408633	0.045758	4.99e-19	0.0154	cg04488858	19	45242346	cis
rs7412	19_45412079	19	45412079	T	C	0.0761	0.294747	0.037574	4.8e-15	0.01193	cg04488858	19	45242346	cis
rs72654473	19_45414399	19	45414399	A	C	0.1027	0.246393	0.03235	2.85e-14	0.01125	cg04488858	19	45242346	cis
rs445925	19_45415640	19	45415640	A	G	0.1046	0.250061	0.032662	2.1e-14	0.01137	cg04488858	19	45242346	cis
rs390082	19_45416831	19	45416831	G	T	0.1067	0.248844	0.032325	1.51e-14	0.01149	cg04488858	19	45242346	cis
rs12721109	19_45447221	19	45447221	A	G	0.0267	0.419026	0.065085	1.29e-10	0.008065	cg04488858	19	45242346	cis
rs74439218	19_45196254	19	45196254	A	G	0.0394	-0.382505	0.051807	1.68e-13	0.01058	cg06198803	19	45371896	cis
rs146304496	19_45199516	19	45199516	A	G	0.0363	-0.408607	0.054041	4.35e-14	0.01109	cg06198803	19	45371896	cis
rs75741581	19_45200705	19	45200705	C	T	0.0361	-0.424882	0.054217	5.1e-15	0.0119	cg06198803	19	45371896	cis
rs76880733	19_45200860	19	45200860	A	C	0.0337	-0.450363	0.056067	1.07e-15	0.0125	cg06198803	19	45371896	cis
rs2919849	19_45201415	19	45201415	T	C	0.037	-0.409659	0.053782	2.84e-14	0.01125	cg06198803	19	45371896	cis
rs76103172	19_45201574	19	45201574	A	G	0.0233	-0.5615	0.070968	2.81e-15	0.01213	cg06198803	19	45371896	cis
rs77213073	19_45235030	19	45235030	T	C	0.023	-0.695249	0.070016	3.95e-23	0.01897	cg06198803	19	45371896	cis
rs28399637	19_45324138	19	45324138	A	G	0.3368	-0.250686	0.022612	2.15e-28	0.02354	cg06198803	19	45371896	cis
rs8113311	19_45325738	19	45325738	G	T	0.7193	-0.185762	0.022358	1.11e-16	0.01336	cg06198803	19	45371896	cis
rs10406338	19_45326217	19	45326217	C	T	0.332	-0.210109	0.021041	2.28e-23	0.01918	cg06198803	19	45371896	cis
rs10405693	19_45326664	19	45326664	T	C	0.3261	-0.207803	0.021078	7.98e-23	0.01871	cg06198803	19	45371896	cis
rs10412413	19_45327309	19	45327309	T	C	0.3325	-0.207626	0.021001	6.06e-23	0.01881	cg06198803	19	45371896	cis
rs4803758	19_45327423	19	45327423	T	G	0.3261	-0.205374	0.021089	2.61e-22	0.01826	cg06198803	19	45371896	cis
rs4803759	19_45327459	19	45327459	C	T	0.7095	-0.174638	0.022014	2.38e-15	0.01219	cg06198803	19	45371896	cis
rs58132661	19_45328367	19	45328367	T	A	0.3217	-0.203855	0.021298	1.33e-21	0.01765	cg06198803	19	45371896	cis
rs58826447	19_45328379	19	45328379	A	T	0.3222	-0.205117	0.02129	7.11e-22	0.01788	cg06198803	19	45371896	cis
rs58446550	19_45328380	19	45328380	A	C	0.3222	-0.205444	0.021299	6.39e-22	0.01792	cg06198803	19	45371896	cis
rs10402271	19_45329214	19	45329214	G	T	0.3281	-0.202599	0.020894	3.9e-22	0.01811	cg06198803	19	45371896	cis
rs10402524	19_45329344	19	45329344	C	T	0.3277	-0.202899	0.020889	3.32e-22	0.01817	cg06198803	19	45371896	cis
rs6509173	19_45330999	19	45330999	G	A	0.7968	-0.178025	0.024625	5.21e-13	0.01015	cg06198803	19	45371896	cis
rs4803760	19_45333834	19	45333834	C	T	0.8015	-0.175872	0.024869	1.64e-12	0.009715	cg06198803	19	45371896	cis
rs56394238	19_45335676	19	45335676	G	A	0.4603	-0.174213	0.019792	1.57e-18	0.01497	cg06198803	19	45371896	cis
rs7359852	19_45336035	19	45336035	C	T	0.3127	-0.197452	0.021348	2.73e-20	0.0165	cg06198803	19	45371896	cis
rs3021439	19_45336443	19	45336443	A	G	0.3135	-0.201127	0.021344	5.36e-21	0.01712	cg06198803	19	45371896	cis
rs2927481	19_45337249	19	45337249	A	C	0.3313	-0.196482	0.020984	9.39e-21	0.01691	cg06198803	19	45371896	cis
rs2927480	19_45337385	19	45337385	C	G	0.313	-0.201077	0.021314	4.84e-21	0.01716	cg06198803	19	45371896	cis
rs11667241	19_45337504	19	45337504	C	G	0.3237	-0.205656	0.021097	2.37e-22	0.0183	cg06198803	19	45371896	cis
rs11667253	19_45337737	19	45337737	T	C	0.7153	-0.190955	0.021948	3.84e-18	0.01463	cg06198803	19	45371896	cis
rs12976241	19_45337863	19	45337863	C	T	0.7098	-0.19183	0.021864	2.01e-18	0.01488	cg06198803	19	45371896	cis
rs4369782	19_45338220	19	45338220	G	A	0.7155	-0.188669	0.021961	9.91e-18	0.01427	cg06198803	19	45371896	cis
rs4605275	19_45338493	19	45338493	C	T	0.715	-0.188562	0.021959	1.03e-17	0.01426	cg06198803	19	45371896	cis
rs73048288	19_45338523	19	45338523	C	G	0.3161	-0.195588	0.021266	4.42e-20	0.01632	cg06198803	19	45371896	cis
rs2927482	19_45340138	19	45340138	A	G	0.7097	-0.196133	0.021958	4.92e-19	0.01541	cg06198803	19	45371896	cis
rs73048293	19_45340736	19	45340736	A	G	0.32	-0.198331	0.021244	1.24e-20	0.01681	cg06198803	19	45371896	cis
rs12462274	19_45341540	19	45341540	G	A	0.3204	-0.199331	0.021252	8.08e-21	0.01696	cg06198803	19	45371896	cis
rs12459575	19_45341904	19	45341904	A	G	0.3203	-0.19743	0.021245	1.83e-20	0.01666	cg06198803	19	45371896	cis
rs10407439	19_45341948	19	45341948	G	A	0.716	-0.193109	0.022071	2.49e-18	0.01479	cg06198803	19	45371896	cis
rs74579864	19_45342007	19	45342007	C	G	0.319	-0.208626	0.02128	1.38e-22	0.01851	cg06198803	19	45371896	cis
rs4803761	19_45342114	19	45342114	G	A	0.323	-0.197268	0.021179	1.49e-20	0.01673	cg06198803	19	45371896	cis
rs4803762	19_45342161	19	45342161	A	G	0.3241	-0.206656	0.021245	2.9e-22	0.01822	cg06198803	19	45371896	cis
rs4239533	19_45342241	19	45342241	G	A	0.7147	-0.192843	0.02211	3.18e-18	0.0147	cg06198803	19	45371896	cis
rs28615360	19_45344722	19	45344722	A	G	0.0138	-1.18751	0.087793	2.53e-41	0.03465	cg06198803	19	45371896	cis
rs61642202	19_45345283	19	45345283	C	A	0.0102	-1.23873	0.103348	7.06e-33	0.02741	cg06198803	19	45371896	cis
rs2199575	19_45345623	19	45345623	A	G	0.2993	-0.229779	0.021567	2.33e-26	0.02178	cg06198803	19	45371896	cis
rs111371860	19_45345787	19	45345787	T	A	0.0601	-0.351887	0.042266	9.5e-17	0.01341	cg06198803	19	45371896	cis
rs11668738	19_45347561	19	45347561	G	T	0.8371	-0.182745	0.027054	1.51e-11	0.008871	cg06198803	19	45371896	cis
rs4452060	19_45347911	19	45347911	A	C	0.4262	-0.131248	0.020104	6.98e-11	0.008291	cg06198803	19	45371896	cis
rs12162222	19_45348522	19	45348522	T	G	0.3016	-0.23726	0.021575	5.71e-28	0.02317	cg06198803	19	45371896	cis
rs2927472	19_45349369	19	45349369	C	T	0.839	-0.181748	0.027154	2.31e-11	0.008711	cg06198803	19	45371896	cis
rs3810143	19_45349402	19	45349402	C	T	0.4236	-0.129853	0.020092	1.09e-10	0.008126	cg06198803	19	45371896	cis
rs57537848	19_45354044	19	45354044	G	T	0.5159	0.150056	0.020053	7.89e-14	0.01086	cg06198803	19	45371896	cis
rs11666329	19_45354296	19	45354296	G	A	0.5139	0.15228	0.020115	4.04e-14	0.01112	cg06198803	19	45371896	cis
rs76205446	19_45355267	19	45355267	A	T	0.01	-1.21973	0.104246	2.03e-31	0.02615	cg06198803	19	45371896	cis
rs2972559	19_45355721	19	45355721	G	C	0.2808	-0.249213	0.022264	6.5e-29	0.02399	cg06198803	19	45371896	cis
rs2972558	19_45356141	19	45356141	T	C	0.6552	-0.19185	0.020951	6.38e-20	0.01618	cg06198803	19	45371896	cis
rs73050205	19_45356464	19	45356464	A	T	0.2724	-0.244768	0.022546	2.64e-27	0.0226	cg06198803	19	45371896	cis
rs35396326	19_45357003	19	45357003	G	C	0.2951	-0.241712	0.021946	4.74e-28	0.02324	cg06198803	19	45371896	cis
rs4803763	19_45357291	19	45357291	C	G	0.2732	-0.25694	0.022546	6.69e-30	0.02484	cg06198803	19	45371896	cis
rs4803764	19_45357377	19	45357377	C	T	0.2724	-0.248543	0.022497	3.29e-28	0.02338	cg06198803	19	45371896	cis
rs2927468	19_45357939	19	45357939	G	A	0.5315	-0.245315	0.020058	3.75e-34	0.02851	cg06198803	19	45371896	cis
rs143459034	19_45358026	19	45358026	T	C	0.0106	-1.18791	0.099871	2.1e-32	0.027	cg06198803	19	45371896	cis
rs10410835	19_45358353	19	45358353	C	T	0.5268	-0.243133	0.019962	6.9e-34	0.02828	cg06198803	19	45371896	cis
rs185347618	19_45358631	19	45358631	A	G	0.0104	-1.28255	0.102986	2.45e-35	0.02952	cg06198803	19	45371896	cis
rs56317818	19_45359586	19	45359586	T	C	0.2811	-0.242881	0.022303	1.85e-27	0.02273	cg06198803	19	45371896	cis
rs41289514	19_45359667	19	45359667	G	A	0.0104	-1.2384	0.100598	1.43e-34	0.02887	cg06198803	19	45371896	cis
rs12462573	19_45359706	19	45359706	A	G	0.2739	-0.250522	0.022522	1.43e-28	0.0237	cg06198803	19	45371896	cis
rs375972689	19_45360488	19	45360488	G	T	0.0105	-1.18953	0.099944	1.92e-32	0.02704	cg06198803	19	45371896	cis
rs12463239	19_45360754	19	45360754	A	G	0.1493	-0.300421	0.028571	1e-25	0.02123	cg06198803	19	45371896	cis
rs440277	19_45361224	19	45361224	A	G	0.3109	0.269922	0.02113	4.45e-37	0.03102	cg06198803	19	45371896	cis
rs3852856	19_45361574	19	45361574	A	G	0.1939	-0.27222	0.024979	1.7e-27	0.02277	cg06198803	19	45371896	cis
rs411920	19_45361632	19	45361632	C	T	0.3816	0.295921	0.019772	4.21e-50	0.04209	cg06198803	19	45371896	cis
rs365653	19_45361646	19	45361646	G	A	0.1247	-0.555948	0.030117	8.92e-75	0.06265	cg06198803	19	45371896	cis
rs418227	19_45361825	19	45361825	C	T	0.3814	0.296053	0.019778	4.1e-50	0.0421	cg06198803	19	45371896	cis
rs417193	19_45361960	19	45361960	C	T	0.382	0.294272	0.019778	1.55e-49	0.04162	cg06198803	19	45371896	cis
rs2436474	19_45362269	19	45362269	T	G	0.3817	0.294907	0.019773	9.02e-50	0.04181	cg06198803	19	45371896	cis
rs377702	19_45362667	19	45362667	A	G	0.3816	0.295342	0.019776	6.82e-50	0.04191	cg06198803	19	45371896	cis
rs454050	19_45362809	19	45362809	A	C	0.3816	0.296172	0.019771	3.45e-50	0.04216	cg06198803	19	45371896	cis
rs387369	19_45363254	19	45363254	A	G	0.3805	0.302156	0.019763	5.92e-52	0.04384	cg06198803	19	45371896	cis
rs403155	19_45363299	19	45363299	T	C	0.3806	0.301916	0.019765	6.69e-52	0.04377	cg06198803	19	45371896	cis
rs384973	19_45363791	19	45363791	G	T	0.3807	0.301826	0.01977	7.19e-52	0.04372	cg06198803	19	45371896	cis
rs411856	19_45364623	19	45364623	T	C	0.3816	0.303178	0.019759	2.67e-52	0.04414	cg06198803	19	45371896	cis
rs395683	19_45364782	19	45364782	G	A	0.3815	0.303095	0.019751	2.56e-52	0.04415	cg06198803	19	45371896	cis
rs395710	19_45364815	19	45364815	G	A	0.3815	0.303086	0.019751	2.59e-52	0.04415	cg06198803	19	45371896	cis
rs555608	19_45365072	19	45365072	G	A	0.3815	0.303262	0.019752	2.11e-52	0.0442	cg06198803	19	45371896	cis
rs2436475	19_45365248	19	45365248	C	T	0.3814	0.30323	0.019752	2.23e-52	0.04419	cg06198803	19	45371896	cis
rs11669109	19_45365476	19	45365476	C	T	0.3815	0.303044	0.019748	2.61e-52	0.04415	cg06198803	19	45371896	cis
rs12980613	19_45365604	19	45365604	G	A	0.3815	0.303198	0.019748	2.14e-52	0.04419	cg06198803	19	45371896	cis
rs12980631	19_45365641	19	45365641	C	A	0.3815	0.303198	0.019748	2.14e-52	0.04419	cg06198803	19	45371896	cis
rs11665829	19_45365817	19	45365817	A	G	0.3819	0.302803	0.019752	3.48e-52	0.04407	cg06198803	19	45371896	cis
rs548011	19_45365961	19	45365961	G	A	0.3818	0.302592	0.019757	4.33e-52	0.04399	cg06198803	19	45371896	cis
rs415637	19_45366178	19	45366178	A	G	0.3819	0.302685	0.01975	3.74e-52	0.04404	cg06198803	19	45371896	cis
rs416116	19_45366345	19	45366345	A	G	0.3814	0.303034	0.019776	3.9e-52	0.04403	cg06198803	19	45371896	cis
rs403729	19_45366410	19	45366410	C	G	0.382	0.302614	0.019748	3.87e-52	0.04403	cg06198803	19	45371896	cis
rs521629	19_45366603	19	45366603	A	G	0.382	0.302614	0.019748	3.87e-52	0.04403	cg06198803	19	45371896	cis
rs520566	19_45366656	19	45366656	A	G	0.382	0.302732	0.019747	3.47e-52	0.04407	cg06198803	19	45371896	cis
rs519825	19_45366779	19	45366779	C	T	0.3821	0.303014	0.019767	3.55e-52	0.04406	cg06198803	19	45371896	cis
rs376938	19_45366830	19	45366830	G	A	0.382	0.30309	0.01977	3.46e-52	0.04407	cg06198803	19	45371896	cis
rs394353	19_45367473	19	45367473	G	A	0.5563	0.389234	0.019437	3.05e-87	0.07293	cg06198803	19	45371896	cis
rs8105340	19_45367777	19	45367777	T	C	0.8843	-0.198476	0.031517	3.16e-10	0.007719	cg06198803	19	45371896	cis
rs520283	19_45368082	19	45368082	A	C	0.3822	0.302453	0.019775	5.58e-52	0.04387	cg06198803	19	45371896	cis
rs419010	19_45368320	19	45368320	T	C	0.5566	0.389931	0.019414	7.52e-88	0.07333	cg06198803	19	45371896	cis
rs394221	19_45368424	19	45368424	T	C	0.5566	0.389523	0.019414	9.14e-88	0.07319	cg06198803	19	45371896	cis
rs41290098	19_45370278	19	45370278	T	A	0.1794	0.161157	0.026187	7.84e-10	0.007374	cg06198803	19	45371896	cis
rs384653	19_45370335	19	45370335	A	G	0.4428	-0.389155	0.019406	9.94e-88	0.07312	cg06198803	19	45371896	cis
rs511825	19_45370554	19	45370554	C	T	0.6198	-0.302294	0.01985	9.44e-52	0.04351	cg06198803	19	45371896	cis
rs564724	19_45370649	19	45370649	G	A	0.6201	-0.301904	0.01987	2.46e-51	0.04332	cg06198803	19	45371896	cis
rs510297	19_45370673	19	45370673	A	C	0.62	-0.301353	0.019858	3.54e-51	0.04322	cg06198803	19	45371896	cis
rs416041	19_45370854	19	45370854	A	G	0.6197	-0.301647	0.019856	2.58e-51	0.04331	cg06198803	19	45371896	cis
rs4803766	19_45371168	19	45371168	A	G	0.4303	-0.396928	0.019533	7.63e-90	0.07493	cg06198803	19	45371896	cis
rs41290102	19_45371188	19	45371188	T	C	0.0198	-1.37051	0.072353	1.75e-78	0.06575	cg06198803	19	45371896	cis
rs58521715	19_45372129	19	45372129	T	A	0.2723	-0.646654	0.020408	1.33e-206	0.1645	cg06198803	19	45371896	cis
rs60389450	19_45372184	19	45372184	C	A	0.256	-0.680378	0.02081	5.74e-221	0.1733	cg06198803	19	45371896	cis
rs17561351	19_45372329	19	45372329	G	A	0.0638	-1.34712	0.036199	3.42e-281	0.2136	cg06198803	19	45371896	cis
rs8104483	19_45372354	19	45372354	G	T	0.2712	-0.646201	0.020452	3.58e-206	0.1638	cg06198803	19	45371896	cis
rs404935	19_45372794	19	45372794	A	G	0.1606	0.237419	0.027111	2.34e-18	0.01482	cg06198803	19	45371896	cis
rs4803767	19_45372959	19	45372959	T	C	0.2594	-0.673283	0.020743	1.82e-216	0.1713	cg06198803	19	45371896	cis
rs11879589	19_45373276	19	45373276	A	G	0.0926	-0.956988	0.031449	2.27e-191	0.1537	cg06198803	19	45371896	cis
rs3852857	19_45373539	19	45373539	C	G	0.0919	-0.963071	0.031572	4.73e-192	0.1543	cg06198803	19	45371896	cis
rs395908	19_45373565	19	45373565	A	G	0.1613	0.234358	0.026994	4.5e-18	0.01457	cg06198803	19	45371896	cis
rs4081918	19_45373739	19	45373739	G	A	0.093	-0.952288	0.031433	5.5e-191	0.1526	cg06198803	19	45371896	cis
rs79074020	19_45374350	19	45374350	C	T	0.0921	-0.96283	0.03157	6.22e-192	0.1543	cg06198803	19	45371896	cis
rs519113	19_45376284	19	45376284	G	C	0.2337	-0.254607	0.023355	1.63e-27	0.02278	cg06198803	19	45371896	cis
rs11671274	19_45376317	19	45376317	G	C	0.0589	-1.35405	0.037656	8.66e-266	0.2023	cg06198803	19	45371896	cis
rs11672399	19_45377098	19	45377098	A	C	0.0718	-1.15435	0.034992	8.16e-226	0.1759	cg06198803	19	45371896	cis
rs393584	19_45377334	19	45377334	A	G	0.3509	0.241236	0.020366	3.76e-32	0.02678	cg06198803	19	45371896	cis
rs2075642	19_45377467	19	45377467	A	G	0.1998	-0.311405	0.024623	2.22e-36	0.03042	cg06198803	19	45371896	cis
rs34278513	19_45378144	19	45378144	T	C	0.1111	0.216644	0.031639	7.96e-12	0.009113	cg06198803	19	45371896	cis
rs11665676	19_45378719	19	45378719	T	C	0.0502	-1.32711	0.041518	4.32e-211	0.167	cg06198803	19	45371896	cis
rs387976	19_45379060	19	45379060	C	A	0.3534	0.239948	0.020389	9.21e-32	0.02645	cg06198803	19	45371896	cis
rs3852859	19_45379309	19	45379309	C	T	0.2007	-0.311438	0.024641	2.45e-36	0.03038	cg06198803	19	45371896	cis
rs369599	19_45379336	19	45379336	T	C	0.3032	0.213915	0.021574	4.56e-23	0.01892	cg06198803	19	45371896	cis
rs412776	19_45379516	19	45379516	A	G	0.1105	0.222791	0.031871	2.92e-12	0.009495	cg06198803	19	45371896	cis
rs370705	19_45379638	19	45379638	T	C	0.3017	0.218178	0.021586	6.66e-24	0.01965	cg06198803	19	45371896	cis
rs73050293	19_45379746	19	45379746	G	A	0.1262	0.226859	0.030675	1.52e-13	0.01061	cg06198803	19	45371896	cis
rs11667640	19_45379791	19	45379791	T	C	0.0637	-1.10048	0.03816	9.97e-176	0.1403	cg06198803	19	45371896	cis
rs419925	19_45380126	19	45380126	C	G	0.3033	0.218191	0.021599	7.05e-24	0.01962	cg06198803	19	45371896	cis
rs421812	19_45380545	19	45380545	T	G	0.3016	0.215218	0.021633	3.29e-23	0.01904	cg06198803	19	45371896	cis
rs3865427	19_45380961	19	45380961	A	C	0.1099	0.222077	0.031967	3.96e-12	0.009378	cg06198803	19	45371896	cis
rs11668861	19_45380970	19	45380970	T	G	0.4564	-0.347668	0.019384	9.11e-71	0.05935	cg06198803	19	45371896	cis
rs150639620	19_45381292	19	45381292	T	G	0.0512	-1.32822	0.041612	5.48e-211	0.1666	cg06198803	19	45371896	cis
rs3729640	19_45381917	19	45381917	T	C	0.2055	-0.296349	0.024458	1.48e-33	0.02799	cg06198803	19	45371896	cis
rs6859	19_45382034	19	45382034	G	A	0.5722	-0.268433	0.019863	2.96e-41	0.03459	cg06198803	19	45371896	cis
rs406456	19_45382717	19	45382717	A	G	0.6015	-0.223191	0.020275	5.06e-28	0.02322	cg06198803	19	45371896	cis
rs11669338	19_45382984	19	45382984	G	T	0.0951	-0.679064	0.033505	2.69e-89	0.07457	cg06198803	19	45371896	cis
rs11673139	19_45383037	19	45383037	T	A	0.0919	-0.715526	0.034033	6.95e-96	0.07979	cg06198803	19	45371896	cis
rs71352237	19_45383079	19	45383079	C	T	0.113	0.215064	0.031636	1.14e-11	0.008984	cg06198803	19	45371896	cis
rs34224078	19_45383115	19	45383115	G	A	0.1082	0.223632	0.032339	4.96e-12	0.009293	cg06198803	19	45371896	cis
rs35879138	19_45383139	19	45383139	A	T	0.1085	0.223275	0.032302	5.07e-12	0.009285	cg06198803	19	45371896	cis
rs148303016	19_45383830	19	45383830	T	C	0.0538	-1.25519	0.040952	6.9e-196	0.1556	cg06198803	19	45371896	cis
rs406315	19_45384116	19	45384116	A	G	0.6215	-0.227879	0.020463	1.26e-28	0.02375	cg06198803	19	45371896	cis
rs73052307	19_45384405	19	45384405	C	T	0.155	-0.365747	0.027907	6.37e-39	0.03259	cg06198803	19	45371896	cis
rs144261139	19_45385356	19	45385356	A	C	0.013	-0.982455	0.088955	3.4e-28	0.02337	cg06198803	19	45371896	cis
rs147636938	19_45386634	19	45386634	T	C	0.0279	-0.555264	0.060603	6.08e-20	0.0162	cg06198803	19	45371896	cis
rs12972156	19_45387459	19	45387459	G	C	0.1502	0.175244	0.027624	2.35e-10	0.007832	cg06198803	19	45371896	cis
rs12972970	19_45387596	19	45387596	A	G	0.1475	0.179166	0.027735	1.11e-10	0.008119	cg06198803	19	45371896	cis
rs34342646	19_45388130	19	45388130	A	G	0.1508	0.175517	0.027444	1.69e-10	0.007959	cg06198803	19	45371896	cis
rs117310449	19_45393516	19	45393516	T	C	0.0136	-0.935399	0.086867	6.84e-27	0.02224	cg06198803	19	45371896	cis
rs71352238	19_45394336	19	45394336	C	T	0.1494	0.170771	0.027405	4.81e-10	0.007559	cg06198803	19	45371896	cis
rs2075650	19_45395619	19	45395619	G	A	0.146	0.172581	0.027494	3.6e-10	0.00767	cg06198803	19	45371896	cis
rs34404554	19_45395909	19	45395909	G	C	0.1462	0.172502	0.027519	3.81e-10	0.007648	cg06198803	19	45371896	cis
rs11556505	19_45396144	19	45396144	T	C	0.1463	0.173177	0.027494	3.13e-10	0.007722	cg06198803	19	45371896	cis
rs77301115	19_45396973	19	45396973	A	G	0.0268	-0.551544	0.061706	4.66e-19	0.01543	cg06198803	19	45371896	cis
rs112849259	19_45397307	19	45397307	T	C	0.0277	-0.536246	0.060682	1.17e-18	0.01509	cg06198803	19	45371896	cis
rs116881820	19_45397952	19	45397952	C	T	0.0273	-0.556919	0.061239	1.15e-19	0.01596	cg06198803	19	45371896	cis
rs11668327	19_45398633	19	45398633	C	G	0.1904	-0.263718	0.025886	2.96e-24	0.01995	cg06198803	19	45371896	cis
rs79398853	19_45398785	19	45398785	T	C	0.0271	-0.559563	0.061363	9.06e-20	0.01605	cg06198803	19	45371896	cis
rs75687619	19_45399344	19	45399344	T	G	0.0278	-0.53457	0.060511	1.2e-18	0.01508	cg06198803	19	45371896	cis
rs76366838	19_45399896	19	45399896	A	G	0.0275	-0.539393	0.060907	9.71e-19	0.01515	cg06198803	19	45371896	cis
rs114536010	19_45400725	19	45400725	T	C	0.0271	-0.550788	0.061406	3.51e-19	0.01554	cg06198803	19	45371896	cis
rs118170342	19_45401868	19	45401868	C	T	0.0417	-0.350956	0.051578	1.09e-11	0.009	cg06198803	19	45371896	cis
rs115881343	19_45403216	19	45403216	T	C	0.0302	-0.48881	0.05811	4.59e-17	0.01369	cg06198803	19	45371896	cis
rs405697	19_45404691	19	45404691	G	A	0.7077	-0.172028	0.021929	4.78e-15	0.01193	cg06198803	19	45371896	cis
rs112019714	19_45404857	19	45404857	C	T	0.0302	-0.490026	0.058271	4.69e-17	0.01368	cg06198803	19	45371896	cis
rs10119	19_45406673	19	45406673	A	G	0.3039	-0.203838	0.021562	4.01e-21	0.01723	cg06198803	19	45371896	cis
rs449647	19_45408564	19	45408564	T	A	0.1727	-0.34341	0.027323	5.89e-36	0.03005	cg06198803	19	45371896	cis
rs7412	19_45412079	19	45412079	T	C	0.0761	0.23826	0.037653	2.6e-10	0.007793	cg06198803	19	45371896	cis
rs1081105	19_45412955	19	45412955	C	A	0.0301	-0.49981	0.058449	1.41e-17	0.01414	cg06198803	19	45371896	cis
rs75627662	19_45413576	19	45413576	T	C	0.1994	0.198667	0.025104	2.77e-15	0.01214	cg06198803	19	45371896	cis
rs138235833	19_45415285	19	45415285	G	T	0.0443	-0.54896	0.048295	9.32e-30	0.02472	cg06198803	19	45371896	cis
rs150966173	19_45421204	19	45421204	T	C	0.0309	-0.50783	0.059158	1.06e-17	0.01425	cg06198803	19	45371896	cis
rs1064725	19_45422561	19	45422561	G	T	0.0462	-0.483879	0.047769	5.34e-24	0.01973	cg06198803	19	45371896	cis
rs201373658	19_45430250	19	45430250	A	G	0.0116	-1.07509	0.103992	6.32e-25	0.02053	cg06198803	19	45371896	cis
rs77659021	19_45460254	19	45460254	A	G	0.0277	-0.576965	0.063979	2.28e-19	0.0157	cg06198803	19	45371896	cis
rs142380271	19_45525038	19	45525038	G	A	0.0174	-0.538026	0.086174	4.45e-10	0.007588	cg06198803	19	45371896	cis
rs144760858	19_45541685	19	45541685	G	C	0.0251	-0.594739	0.066307	3.51e-19	0.01554	cg06198803	19	45371896	cis
rs79769273	19_45613684	19	45613684	A	C	0.0256	-0.509719	0.066632	2.21e-14	0.01135	cg06198803	19	45371896	cis
rs117789739	19_45623770	19	45623770	T	C	0.031	-0.387272	0.06043	1.54e-10	0.007992	cg06198803	19	45371896	cis
rs4592506	12_125352178	12	125352178	A	G	0.517	0.126975	0.02022	3.53e-10	0.007681	cg06500161	21	43656587	trans
rs4601885	12_125352603	12	125352603	C	T	0.3904	0.128131	0.020806	7.64e-10	0.007388	cg06500161	21	43656587	trans
rs7308735	12_125353095	12	125353095	C	T	0.506	-0.161738	0.019935	5.5e-16	0.01276	cg06500161	21	43656587	trans
rs9651878	12_125353532	12	125353532	A	G	0.5057	-0.165732	0.019925	1.02e-16	0.0134	cg06500161	21	43656587	trans
rs4391905	12_125354564	12	125354564	A	G	0.6432	-0.15361	0.021018	2.92e-13	0.01037	cg06500161	21	43656587	trans
rs4765631	12_125355070	12	125355070	T	C	0.5086	-0.166479	0.019927	7.46e-17	0.01351	cg06500161	21	43656587	trans
rs4765633	12_125357016	12	125357016	A	G	0.4201	-0.147142	0.019961	1.84e-13	0.01055	cg06500161	21	43656587	trans
rs11613688	12_125357912	12	125357912	T	C	0.4209	-0.146738	0.019975	2.21e-13	0.01048	cg06500161	21	43656587	trans
rs10773119	12_125378093	12	125378093	C	T	0.5034	-0.158122	0.020166	4.93e-15	0.01192	cg06500161	21	43656587	trans
rs11057885	12_125380696	12	125380696	A	G	0.3585	-0.133071	0.020982	2.37e-10	0.007833	cg06500161	21	43656587	trans
rs7134003	12_125380714	12	125380714	C	T	0.5051	-0.158434	0.020109	3.66e-15	0.01204	cg06500161	21	43656587	trans
rs7486047	12_125381386	12	125381386	G	A	0.4583	-0.133209	0.020106	3.65e-11	0.008541	cg06500161	21	43656587	trans
rs35829912	15_50344676	15	50344676	T	C	0.261	-0.143584	0.022737	2.83e-10	0.007766	cg06500161	21	43656587	trans
rs12903325	15_50353277	15	50353277	G	T	0.2467	-0.175309	0.023207	4.59e-14	0.01108	cg06500161	21	43656587	trans
rs7172615	15_50357743	15	50357743	T	G	0.2464	-0.178045	0.023126	1.5e-14	0.0115	cg06500161	21	43656587	trans
rs12050709	15_50359224	15	50359224	C	T	0.2478	-0.1754	0.023105	3.45e-14	0.01118	cg06500161	21	43656587	trans
rs10152376	15_50361890	15	50361890	G	T	0.3825	-0.131475	0.020302	9.86e-11	0.008164	cg06500161	21	43656587	trans
rs8031076	15_50362492	15	50362492	A	G	0.3848	-0.129767	0.020299	1.72e-10	0.007958	cg06500161	21	43656587	trans
rs8031802	15_50362925	15	50362925	T	G	0.3847	-0.129598	0.020297	1.81e-10	0.007938	cg06500161	21	43656587	trans
rs36102158	15_50363583	15	50363583	A	G	0.2186	-0.15853	0.024147	5.46e-11	0.008389	cg06500161	21	43656587	trans
rs113119217	15_50365648	15	50365648	A	T	0.2484	-0.172563	0.023063	7.92e-14	0.01087	cg06500161	21	43656587	trans
rs28369108	15_50368428	15	50368428	T	C	0.2495	-0.162985	0.023046	1.64e-12	0.009721	cg06500161	21	43656587	trans
rs12902530	15_50369216	15	50369216	A	C	0.2494	-0.165418	0.023065	7.93e-13	0.009994	cg06500161	21	43656587	trans
rs41362650	15_50369375	15	50369375	G	A	0.2472	-0.169671	0.023079	2.12e-13	0.0105	cg06500161	21	43656587	trans
rs145723797	15_50381469	15	50381469	T	A	0.2472	-0.168938	0.023096	2.79e-13	0.01039	cg06500161	21	43656587	trans
rs12909131	15_50387678	15	50387678	T	C	0.2471	-0.168517	0.023079	3.06e-13	0.01036	cg06500161	21	43656587	trans
rs68191015	15_50388340	15	50388340	G	T	0.2577	-0.169123	0.022738	1.12e-13	0.01074	cg06500161	21	43656587	trans
rs10519257	15_50388921	15	50388921	G	A	0.2572	-0.170704	0.02277	7.1e-14	0.01091	cg06500161	21	43656587	trans
rs12905011	15_50395816	15	50395816	A	G	0.2464	-0.171126	0.023114	1.44e-13	0.01064	cg06500161	21	43656587	trans
rs9984192	21_43654061	21	43654061	T	G	0.0494	0.412991	0.046015	3.35e-19	0.01556	cg06500161	21	43656587	cis
rs9982016	21_43656594	21	43656594	T	A	0.0426	0.461171	0.049245	9.27e-21	0.01692	cg06500161	21	43656587	cis
rs9983344	21_43657996	21	43657996	T	C	0.0425	0.465279	0.049248	4.25e-21	0.01722	cg06500161	21	43656587	cis
rs225443	21_43658206	21	43658206	A	G	0.3539	-0.137827	0.020767	3.38e-11	0.008571	cg06500161	21	43656587	cis
rs28510925	21_43659089	21	43659089	A	G	0.0423	0.466887	0.04941	4.19e-21	0.01722	cg06500161	21	43656587	cis
rs9978671	21_43660279	21	43660279	T	C	0.0427	0.455915	0.049211	2.38e-20	0.01657	cg06500161	21	43656587	cis
rs78427898	21_43660688	21	43660688	A	G	0.0424	0.462042	0.049374	9.88e-21	0.0169	cg06500161	21	43656587	cis
rs7283699	21_43663318	21	43663318	A	G	0.0429	0.447015	0.049161	1.17e-19	0.01597	cg06500161	21	43656587	cis
rs9982196	21_43664647	21	43664647	A	T	0.0424	0.446705	0.04936	1.71e-19	0.01582	cg06500161	21	43656587	cis
rs225370	21_43664791	21	43664791	T	C	0.0423	0.4471	0.049405	1.72e-19	0.01582	cg06500161	21	43656587	cis
rs9974658	21_43666701	21	43666701	A	G	0.0422	0.44484	0.04941	2.6e-19	0.01566	cg06500161	21	43656587	cis
rs9978842	21_43668916	21	43668916	G	C	0.0424	0.442087	0.049282	3.48e-19	0.01555	cg06500161	21	43656587	cis
rs117143545	21_43669369	21	43669369	T	C	0.0223	0.444975	0.068967	1.18e-10	0.008104	cg06500161	21	43656587	cis
rs12329683	21_43669610	21	43669610	G	T	0.0426	0.445888	0.04955	2.71e-19	0.01564	cg06500161	21	43656587	cis
rs35860066	7_155086979	7	155086979	C	G	0.5384	0.120672	0.020042	1.81e-09	0.007062	cg07960944	19	11199851	trans
rs34031777	7_155086997	7	155086997	A	G	0.5386	0.120532	0.020032	1.86e-09	0.007053	cg07960944	19	11199851	trans
rs9691897	7_155087321	7	155087321	A	G	0.5393	0.122037	0.020028	1.17e-09	0.007232	cg07960944	19	11199851	trans
rs9690258	7_155087486	7	155087486	C	T	0.5392	0.122907	0.020046	9.06e-10	0.007321	cg07960944	19	11199851	trans
rs12154226	7_155088093	7	155088093	G	C	0.5392	0.121538	0.020112	1.57e-09	0.007114	cg07960944	19	11199851	trans
rs12154352	7_155088115	7	155088115	G	A	0.5389	0.123607	0.020087	7.87e-10	0.007374	cg07960944	19	11199851	trans
rs12154437	7_155088118	7	155088118	C	T	0.5391	0.122348	0.020088	1.19e-09	0.007226	cg07960944	19	11199851	trans
rs57116026	7_155088170	7	155088170	A	G	0.5391	0.122537	0.020095	1.13e-09	0.007243	cg07960944	19	11199851	trans
rs57297668	7_155088196	7	155088196	G	A	0.5392	0.122565	0.020087	1.1e-09	0.007251	cg07960944	19	11199851	trans
rs56780081	7_155088253	7	155088253	C	T	0.5394	0.122647	0.020093	1.09e-09	0.007257	cg07960944	19	11199851	trans
rs1128636	7_155088371	7	155088371	C	T	0.5394	0.122151	0.020086	1.26e-09	0.007203	cg07960944	19	11199851	trans
rs12111603	7_155091753	7	155091753	T	A	0.5276	0.123753	0.020079	7.41e-10	0.007397	cg07960944	19	11199851	trans
rs9769506	7_155099855	7	155099855	A	C	0.5267	0.122744	0.020053	9.67e-10	0.007297	cg07960944	19	11199851	trans
rs10250858	7_155104906	7	155104906	T	C	0.5443	0.122155	0.020203	1.54e-09	0.007121	cg07960944	19	11199851	trans
rs12903325	15_50353277	15	50353277	G	T	0.2465	0.141964	0.023249	1.07e-09	0.007262	cg07960944	19	11199851	trans
rs11667241	19_45337504	19	45337504	C	G	0.3238	-0.128066	0.021216	1.65e-09	0.007095	cg09555818	19	45449301	cis
rs147711004	19_45337918	19	45337918	A	G	0.052	-0.3371	0.047705	1.71e-12	0.009698	cg09555818	19	45449301	cis
rs4452060	19_45347911	19	45347911	A	C	0.4262	-0.149848	0.020079	9.17e-14	0.01081	cg09555818	19	45449301	cis
rs3810143	19_45349402	19	45349402	C	T	0.4236	-0.151914	0.020062	3.99e-14	0.01112	cg09555818	19	45449301	cis
rs41289512	19_45351516	19	45351516	G	C	0.0579	-0.282894	0.045071	3.61e-10	0.007667	cg09555818	19	45449301	cis
rs12974942	19_45352487	19	45352487	T	A	0.4179	-0.149182	0.020355	2.5e-13	0.01042	cg09555818	19	45449301	cis
rs365653	19_45361646	19	45361646	G	A	0.1247	0.238884	0.030926	1.26e-14	0.01157	cg09555818	19	45449301	cis
rs519113	19_45376284	19	45376284	G	C	0.2336	0.142564	0.023539	1.45e-09	0.007142	cg09555818	19	45449301	cis
rs41290108	19_45377842	19	45377842	C	G	0.0428	0.353748	0.05189	9.83e-12	0.009032	cg09555818	19	45449301	cis
rs41290120	19_45382675	19	45382675	A	G	0.0505	0.285794	0.04594	5.14e-10	0.007533	cg09555818	19	45449301	cis
rs11669338	19_45382984	19	45382984	G	T	0.0952	0.254806	0.034632	2.02e-13	0.01051	cg09555818	19	45449301	cis
rs11673139	19_45383037	19	45383037	T	A	0.092	0.240088	0.035303	1.12e-11	0.008989	cg09555818	19	45449301	cis
rs73052307	19_45384405	19	45384405	C	T	0.1551	0.261032	0.028132	2.08e-20	0.0166	cg09555818	19	45449301	cis
rs157580	19_45395266	19	45395266	A	G	0.591	-0.148726	0.020016	1.2e-13	0.01071	cg09555818	19	45449301	cis
rs11668327	19_45398633	19	45398633	C	G	0.1904	0.167457	0.026041	1.35e-10	0.008044	cg09555818	19	45449301	cis
rs1081106	19_45413366	19	45413366	C	T	0.0891	-0.277528	0.038008	3.06e-13	0.01035	cg09555818	19	45449301	cis
rs72654437	19_45416099	19	45416099	A	G	0.0326	-0.424469	0.065834	1.21e-10	0.008087	cg09555818	19	45449301	cis
rs72654445	19_45417200	19	45417200	A	G	0.0182	-0.517868	0.083395	5.52e-10	0.007506	cg09555818	19	45449301	cis
rs71352239	19_45429543	19	45429543	T	C	0.3245	-0.165378	0.023024	7.32e-13	0.01002	cg09555818	19	45449301	cis
rs73033507	19_45431403	19	45431403	T	C	0.0444	0.406933	0.052325	8.16e-15	0.01172	cg09555818	19	45449301	cis
rs114448690	19_45431453	19	45431453	A	G	0.0877	0.252229	0.039355	1.53e-10	0.007991	cg09555818	19	45449301	cis
rs113345881	19_45431636	19	45431636	G	A	0.095	0.298036	0.038255	7.33e-15	0.01176	cg09555818	19	45449301	cis
rs112871012	19_45431897	19	45431897	A	G	0.0956	0.297823	0.038015	5.2e-15	0.01189	cg09555818	19	45449301	cis
rs7259350	19_45432278	19	45432278	C	T	0.0955	0.30428	0.038093	1.53e-15	0.01236	cg09555818	19	45449301	cis
rs7259004	19_45432557	19	45432557	C	G	0.1046	0.269483	0.036189	1.04e-13	0.01076	cg09555818	19	45449301	cis
rs140082891	19_45435525	19	45435525	G	T	0.02	-0.497791	0.079906	4.87e-10	0.007554	cg09555818	19	45449301	cis
rs74924179	19_45436037	19	45436037	C	G	0.0459	0.382167	0.051609	1.43e-13	0.01064	cg09555818	19	45449301	cis
rs7260330	19_45436216	19	45436216	G	A	0.4037	-0.142464	0.022898	5.12e-10	0.007534	cg09555818	19	45449301	cis
rs7246100	19_45436247	19	45436247	C	T	0.4005	-0.138391	0.022766	1.28e-09	0.007195	cg09555818	19	45449301	cis
rs28795074	19_45436657	19	45436657	A	G	0.0878	0.249159	0.039259	2.31e-10	0.007837	cg09555818	19	45449301	cis
rs4263041	19_45438643	19	45438643	G	A	0.2935	0.254118	0.024205	1.22e-25	0.02116	cg09555818	19	45449301	cis
rs118004808	19_45439498	19	45439498	T	C	0.0206	-0.50176	0.08116	6.56e-10	0.00744	cg09555818	19	45449301	cis
rs73045691	19_45440529	19	45440529	A	G	0.2974	0.700554	0.019816	5.31e-256	0.1969	cg09555818	19	45449301	cis
rs34810028	19_45440761	19	45440761	T	A	0.5008	0.990825	0.014484	1e-300	0.4786	cg09555818	19	45449301	cis
rs78592970	19_45441283	19	45441283	T	G	0.1577	0.675513	0.0267	7.55e-136	0.1115	cg09555818	19	45449301	cis
rs34041051	19_45442349	19	45442349	C	T	0.2975	0.712852	0.019584	6.35e-271	0.2063	cg09555818	19	45449301	cis
rs35336243	19_45442519	19	45442519	T	A	0.2985	0.711846	0.019496	3.22e-271	0.2073	cg09555818	19	45449301	cis
rs10413096	19_45442962	19	45442962	A	G	0.5009	0.993903	0.014368	1e-300	0.4841	cg09555818	19	45449301	cis
rs73045696	19_45443088	19	45443088	C	G	0.2979	0.713939	0.01954	2.52e-271	0.2075	cg09555818	19	45449301	cis
rs59859410	19_45443504	19	45443504	G	A	0.2993	0.712181	0.019428	9.16e-276	0.2086	cg09555818	19	45449301	cis
rs71352241	19_45443934	19	45443934	T	G	0.0398	0.359616	0.052395	7.12e-12	0.009154	cg09555818	19	45449301	cis
rs112784534	19_45444566	19	45444566	T	G	0.2963	0.708316	0.019533	2.04e-267	0.205	cg09555818	19	45449301	cis
rs76214972	19_45445506	19	45445506	G	A	0.0386	0.626642	0.0546	2.68e-30	0.02518	cg09555818	19	45449301	cis
rs5157	19_45447161	19	45447161	C	T	0.5017	0.99658	0.014239	1e-300	0.49	cg09555818	19	45449301	cis
rs5158	19_45447178	19	45447178	T	C	0.1532	0.663696	0.02649	2.61e-131	0.1096	cg09555818	19	45449301	cis
rs12721109	19_45447221	19	45447221	A	G	0.0267	0.588755	0.064826	1.29e-19	0.01592	cg09555818	19	45449301	cis
rs1132899	19_45448036	19	45448036	C	T	0.5057	0.992938	0.014428	1e-300	0.4815	cg09555818	19	45449301	cis
rs5167	19_45448465	19	45448465	G	T	0.34	0.707636	0.018614	4.53e-292	0.2208	cg09555818	19	45449301	cis
rs2288912	19_45449199	19	45449199	G	C	0.4958	1.02117	0.013914	1e-300	0.5137	cg09555818	19	45449301	cis
rs2288911	19_45449284	19	45449284	G	T	0.4996	1.02907	0.013859	1e-300	0.5195	cg09555818	19	45449301	cis
rs12709886	19_45449693	19	45449693	T	C	0.0385	0.65019	0.053647	1.44e-33	0.028	cg09555818	19	45449301	cis
rs9304644	19_45450033	19	45450033	T	C	0.4491	0.943174	0.014978	1e-300	0.4375	cg09555818	19	45449301	cis
rs12721076	19_45450252	19	45450252	C	T	0.1529	0.665534	0.026387	9.18e-136	0.1109	cg09555818	19	45449301	cis
rs9304645	19_45450328	19	45450328	A	G	0.1951	0.642926	0.023549	4.74e-156	0.1275	cg09555818	19	45449301	cis
rs11879392	19_45450777	19	45450777	G	C	0.1516	0.663511	0.026528	3.48e-131	0.1093	cg09555818	19	45449301	cis
rs10419086	19_45450852	19	45450852	G	A	0.0498	0.440846	0.045917	9.84e-22	0.01776	cg09555818	19	45449301	cis
rs4803774	19_45450872	19	45450872	G	A	0.4492	0.944146	0.014969	1e-300	0.4383	cg09555818	19	45449301	cis
rs4803775	19_45450928	19	45450928	C	T	0.4994	1.02577	0.013885	1e-300	0.517	cg09555818	19	45449301	cis
rs10420434	19_45451190	19	45451190	A	G	0.0498	0.438631	0.045861	1.41e-21	0.01762	cg09555818	19	45449301	cis
rs7256684	19_45451442	19	45451442	G	A	0.4506	0.939373	0.014999	1e-300	0.4348	cg09555818	19	45449301	cis
rs5120	19_45451620	19	45451620	A	T	0.4995	1.02238	0.013909	1e-300	0.5145	cg09555818	19	45449301	cis
rs10422603	19_45451656	19	45451656	G	T	0.1952	0.634892	0.023513	1.33e-151	0.1251	cg09555818	19	45449301	cis
rs4803776	19_45452335	19	45452335	C	T	0.4999	1.02201	0.013899	1e-300	0.5146	cg09555818	19	45449301	cis
rs1130742	19_45452812	19	45452812	T	C	0.2566	0.70813	0.0205	7.2e-246	0.1896	cg09555818	19	45449301	cis
rs10421404	19_45452845	19	45452845	A	G	0.195	0.634367	0.023549	2.73e-151	0.1246	cg09555818	19	45449301	cis
rs7257468	19_45453144	19	45453144	T	C	0.4545	0.940266	0.015035	1e-300	0.4341	cg09555818	19	45449301	cis
rs7258345	19_45453151	19	45453151	G	T	0.454	0.940392	0.015026	1e-300	0.4344	cg09555818	19	45449301	cis
rs7257476	19_45453165	19	45453165	T	C	0.4539	0.9403	0.015025	1e-300	0.4344	cg09555818	19	45449301	cis
rs12709889	19_45453239	19	45453239	A	G	0.2566	0.707984	0.020477	6.35e-246	0.1899	cg09555818	19	45449301	cis
rs10423208	19_45453656	19	45453656	A	G	0.4515	0.939427	0.014953	1e-300	0.4363	cg09555818	19	45449301	cis
rs10422888	19_45453763	19	45453763	G	A	0.1536	0.654806	0.026343	6.65e-131	0.1081	cg09555818	19	45449301	cis
rs10402642	19_45453878	19	45453878	A	G	0.4514	0.939502	0.014951	1e-300	0.4364	cg09555818	19	45449301	cis
rs7246900	19_45454236	19	45454236	A	G	0.4514	0.939313	0.014952	1e-300	0.4363	cg09555818	19	45449301	cis
rs11083752	19_45454363	19	45454363	A	G	0.4515	0.939548	0.014951	1e-300	0.4365	cg09555818	19	45449301	cis
rs7248162	19_45454686	19	45454686	C	T	0.4514	0.939168	0.014959	1e-300	0.436	cg09555818	19	45449301	cis
rs7247227	19_45454759	19	45454759	G	A	0.4514	0.93933	0.014952	1e-300	0.4363	cg09555818	19	45449301	cis
rs7247551	19_45454766	19	45454766	A	G	0.4997	1.01927	0.013934	1e-300	0.512	cg09555818	19	45449301	cis
rs892101	19_45455458	19	45455458	A	G	0.4512	0.938478	0.014959	1e-300	0.4356	cg09555818	19	45449301	cis
rs10413089	19_45455588	19	45455588	C	T	0.1947	0.634408	0.023579	3.43e-151	0.1243	cg09555818	19	45449301	cis
rs7251501	19_45455706	19	45455706	T	C	0.4515	0.934775	0.014947	1e-300	0.4341	cg09555818	19	45449301	cis
rs7251503	19_45455715	19	45455715	G	C	0.4515	0.934748	0.014948	1e-300	0.434	cg09555818	19	45449301	cis
rs190651665	19_45456103	19	45456103	G	T	0.0361	0.409626	0.053855	3.08e-14	0.01122	cg09555818	19	45449301	cis
rs4803779	19_45456497	19	45456497	C	T	0.4511	0.934999	0.014946	1e-300	0.4342	cg09555818	19	45449301	cis
rs4803780	19_45456628	19	45456628	T	C	0.4512	0.934922	0.014944	1e-300	0.4342	cg09555818	19	45449301	cis
rs3760625	19_45456941	19	45456941	A	G	0.4512	0.934896	0.014944	1e-300	0.4342	cg09555818	19	45449301	cis
rs3760626	19_45457105	19	45457105	G	A	0.4511	0.934954	0.014945	1e-300	0.4343	cg09555818	19	45449301	cis
rs3760627	19_45457180	19	45457180	C	T	0.4511	0.935568	0.014956	1e-300	0.4342	cg09555818	19	45449301	cis
rs3760628	19_45457225	19	45457225	A	G	0.4511	0.935733	0.014957	1e-300	0.4343	cg09555818	19	45449301	cis
rs66867801	19_45457293	19	45457293	T	C	0.4526	0.933118	0.015056	1e-300	0.4297	cg09555818	19	45449301	cis
rs7259679	19_45457306	19	45457306	T	C	0.4523	0.934238	0.01504	1e-300	0.4308	cg09555818	19	45449301	cis
rs66771331	19_45457319	19	45457319	A	G	0.4502	0.93673	0.014981	1e-300	0.434	cg09555818	19	45449301	cis
rs73047641	19_45457377	19	45457377	A	G	0.4511	0.936363	0.014967	1e-300	0.4343	cg09555818	19	45449301	cis
rs10426750	19_45457684	19	45457684	C	G	0.4509	0.936159	0.014963	1e-300	0.4343	cg09555818	19	45449301	cis
rs3760629	19_45458146	19	45458146	C	A	0.4511	0.936271	0.014961	1e-300	0.4344	cg09555818	19	45449301	cis
rs117316645	19_45458212	19	45458212	A	G	0.0414	0.396576	0.049507	1.29e-15	0.01243	cg09555818	19	45449301	cis
rs41334244	19_45458235	19	45458235	G	A	0.0414	0.395737	0.049414	1.31e-15	0.01242	cg09555818	19	45449301	cis
rs8102895	19_45458463	19	45458463	G	A	0.0179	-0.693948	0.093919	1.61e-13	0.01059	cg09555818	19	45449301	cis
rs143674704	19_45458466	19	45458466	G	A	0.0242	0.636844	0.06965	7.23e-20	0.01613	cg09555818	19	45449301	cis
rs2238682	19_45458593	19	45458593	T	C	0.2559	0.70352	0.020462	1.55e-241	0.1882	cg09555818	19	45449301	cis
rs7252480	19_45458925	19	45458925	T	C	0.2558	0.703639	0.020463	1.42e-241	0.1882	cg09555818	19	45449301	cis
rs76904536	19_45459082	19	45459082	T	C	0.0193	0.754123	0.080728	1.18e-20	0.01683	cg09555818	19	45449301	cis
rs4803781	19_45459671	19	45459671	A	G	0.451	0.93554	0.014968	1e-300	0.4338	cg09555818	19	45449301	cis
rs2239375	19_45459851	19	45459851	C	T	0.4511	0.936234	0.014965	1e-300	0.4343	cg09555818	19	45449301	cis
rs77659021	19_45460254	19	45460254	A	G	0.0277	0.690705	0.063758	3.4e-27	0.0225	cg09555818	19	45449301	cis
rs204905	19_45460764	19	45460764	A	G	0.4994	1.01864	0.013947	1e-300	0.5113	cg09555818	19	45449301	cis
rs75178253	19_45461007	19	45461007	G	A	0.0815	-0.396881	0.039582	1.5e-23	0.01934	cg09555818	19	45449301	cis
rs1882752	19_45461342	19	45461342	C	G	0.2619	0.70899	0.020182	1.37e-251	0.1949	cg09555818	19	45449301	cis
rs204906	19_45461980	19	45461980	T	C	0.0362	0.405178	0.053897	6.06e-14	0.01096	cg09555818	19	45449301	cis
rs204907	19_45461996	19	45461996	G	A	0.0528	0.348258	0.044832	8.76e-15	0.0117	cg09555818	19	45449301	cis
rs61062133	19_45463256	19	45463256	G	C	0.0414	0.39248	0.049391	2.14e-15	0.01223	cg09555818	19	45449301	cis
rs204910	19_45463385	19	45463385	T	C	0.0362	0.402711	0.053723	7.14e-14	0.0109	cg09555818	19	45449301	cis
rs204911	19_45463540	19	45463540	A	T	0.0357	0.401103	0.054265	1.58e-13	0.0106	cg09555818	19	45449301	cis
rs760114	19_45464963	19	45464963	T	C	0.146	0.64127	0.02703	9.27e-121	0.09941	cg09555818	19	45449301	cis
rs8100120	19_45466058	19	45466058	C	T	0.4488	0.933327	0.015052	1e-300	0.4299	cg09555818	19	45449301	cis
rs8100236	19_45466144	19	45466144	C	T	0.4492	0.933744	0.015037	1e-300	0.4306	cg09555818	19	45449301	cis
rs204912	19_45466207	19	45466207	A	G	0.0488	0.428791	0.046012	1.43e-20	0.01675	cg09555818	19	45449301	cis
rs204913	19_45466238	19	45466238	T	C	0.0485	0.427135	0.046098	2.35e-20	0.01656	cg09555818	19	45449301	cis
rs111997200	19_45466325	19	45466325	C	T	0.4493	0.933847	0.015035	1e-300	0.4307	cg09555818	19	45449301	cis
rs204914	19_45466335	19	45466335	T	C	0.0485	0.426917	0.046126	2.57e-20	0.01652	cg09555818	19	45449301	cis
rs147901416	19_45466792	19	45466792	A	C	0.1396	0.615222	0.027421	3.8e-106	0.08985	cg09555818	19	45449301	cis
rs138692741	19_45467132	19	45467132	T	C	0.041	0.601926	0.053675	5.18e-29	0.02407	cg09555818	19	45449301	cis
rs112704499	19_45467698	19	45467698	A	G	0.2618	0.709015	0.020181	1.31e-251	0.1949	cg09555818	19	45449301	cis
rs10416261	19_45468645	19	45468645	T	C	0.4034	0.903062	0.016032	1e-300	0.3836	cg09555818	19	45449301	cis
rs145639166	19_45469129	19	45469129	G	A	0.0585	-0.571351	0.049579	1.56e-30	0.02538	cg09555818	19	45449301	cis
rs140874517	19_45469768	19	45469768	A	G	0.0172	-0.579639	0.085524	1.32e-11	0.008928	cg09555818	19	45449301	cis
rs117198034	19_45469902	19	45469902	T	C	0.0188	-0.632496	0.084009	5.56e-14	0.01099	cg09555818	19	45449301	cis
rs11878597	19_45470298	19	45470298	C	T	0.4463	0.931217	0.015188	1e-300	0.4244	cg09555818	19	45449301	cis
rs35193317	19_45470344	19	45470344	T	C	0.5007	-1.01055	0.014201	1e-300	0.4983	cg09555818	19	45449301	cis
rs4803783	19_45470458	19	45470458	C	G	0.6859	-0.728246	0.018966	1e-300	0.2243	cg09555818	19	45449301	cis
rs4803784	19_45470557	19	45470557	G	C	0.1877	0.621166	0.024052	6.58e-141	0.1157	cg09555818	19	45449301	cis
rs16979586	19_45471742	19	45471742	G	A	0.0415	0.394257	0.049378	1.58e-15	0.01235	cg09555818	19	45449301	cis
rs59136988	19_45472261	19	45472261	A	T	0.0414	0.393487	0.0494	1.84e-15	0.01229	cg09555818	19	45449301	cis
rs56834222	19_45472649	19	45472649	T	C	0.0414	0.394112	0.049393	1.65e-15	0.01233	cg09555818	19	45449301	cis
rs1807542	19_45473067	19	45473067	C	A	0.9486	-0.376051	0.045341	1.26e-16	0.01331	cg09555818	19	45449301	cis
rs2142074	19_45473097	19	45473097	G	A	0.2611	0.707113	0.020295	9.16e-251	0.1923	cg09555818	19	45449301	cis
rs11668758	19_45474680	19	45474680	T	C	0.2586	0.706741	0.020356	2.47e-246	0.1912	cg09555818	19	45449301	cis
rs11665849	19_45474837	19	45474837	G	T	0.2584	0.706793	0.020376	3.33e-246	0.1909	cg09555818	19	45449301	cis
rs11669609	19_45474876	19	45474876	T	C	0.2584	0.706844	0.020376	3.28e-246	0.1909	cg09555818	19	45449301	cis
rs204483	19_45475096	19	45475096	G	A	0.9521	-0.447342	0.046295	5.41e-22	0.01798	cg09555818	19	45449301	cis
rs71352247	19_45475700	19	45475700	T	G	0.5021	-1.00658	0.014484	1e-300	0.4865	cg09555818	19	45449301	cis
rs204482	19_45475713	19	45475713	G	A	0.4192	0.906603	0.016194	1e-300	0.3807	cg09555818	19	45449301	cis
rs16979588	19_45475938	19	45475938	C	T	0.0415	0.39273	0.049381	2.02e-15	0.01225	cg09555818	19	45449301	cis
rs204481	19_45476422	19	45476422	C	T	0.9557	-0.429882	0.047778	2.74e-19	0.01563	cg09555818	19	45449301	cis
rs73558179	19_45476504	19	45476504	G	T	0.0422	0.381666	0.049311	1.11e-14	0.01161	cg09555818	19	45449301	cis
rs2293755	19_45476657	19	45476657	G	C	0.042	0.384461	0.049352	7.36e-15	0.01176	cg09555818	19	45449301	cis
rs204480	19_45477111	19	45477111	T	C	0.2606	0.742742	0.020433	7.77e-271	0.2058	cg09555818	19	45449301	cis
rs16979595	19_45477381	19	45477381	A	G	0.1488	0.612372	0.026652	3.65e-111	0.09382	cg09555818	19	45449301	cis
rs204479	19_45477951	19	45477951	C	T	0.9558	-0.429642	0.047828	3.12e-19	0.01558	cg09555818	19	45449301	cis
rs146390218	19_45478352	19	45478352	G	A	0.0272	0.531907	0.063213	4.48e-17	0.0137	cg09555818	19	45449301	cis
rs934427	19_45478816	19	45478816	G	T	0.2614	0.703718	0.020199	9.24e-251	0.1923	cg09555818	19	45449301	cis
rs204478	19_45479451	19	45479451	T	A	0.1876	0.620509	0.024033	6.72e-141	0.1156	cg09555818	19	45449301	cis
rs2075620	19_45480037	19	45480037	G	A	0.2616	0.70406	0.020194	8.56e-251	0.1925	cg09555818	19	45449301	cis
rs73558188	19_45480174	19	45480174	A	G	0.0417	0.390964	0.04928	2.37e-15	0.01219	cg09555818	19	45449301	cis
rs75363753	19_45481282	19	45481282	C	G	0.0383	0.641873	0.053722	1.13e-32	0.02723	cg09555818	19	45449301	cis
rs56803710	19_45481884	19	45481884	T	C	0.2615	0.704126	0.020194	8.45e-251	0.1925	cg09555818	19	45449301	cis
rs73558190	19_45481985	19	45481985	G	A	0.0415	0.390398	0.049338	2.79e-15	0.01213	cg09555818	19	45449301	cis
rs204477	19_45482201	19	45482201	G	A	0.952	-0.355813	0.046795	3.14e-14	0.01121	cg09555818	19	45449301	cis
rs7253458	19_45482570	19	45482570	T	C	0.2622	0.707287	0.020184	3.75e-251	0.1941	cg09555818	19	45449301	cis
rs7257916	19_45482884	19	45482884	C	T	0.5068	-1.00578	0.01412	1e-300	0.4988	cg09555818	19	45449301	cis
rs204476	19_45482965	19	45482965	C	A	0.9562	-0.435004	0.048639	4.44e-19	0.01544	cg09555818	19	45449301	cis
rs8111069	19_45483438	19	45483438	C	A	0.3044	0.711554	0.018915	1.87e-286	0.2172	cg09555818	19	45449301	cis
rs145729706	19_45483721	19	45483721	A	G	0.0235	0.751017	0.071192	7.01e-26	0.02136	cg09555818	19	45449301	cis
rs73558194	19_45483844	19	45483844	A	G	0.0417	0.394088	0.049268	1.41e-15	0.01239	cg09555818	19	45449301	cis
rs204475	19_45484119	19	45484119	G	A	0.9564	-0.432071	0.048748	9.09e-19	0.01517	cg09555818	19	45449301	cis
rs55762617	19_45485462	19	45485462	A	C	0.2618	0.707914	0.020216	4.39e-251	0.1939	cg09555818	19	45449301	cis
rs55778858	19_45485465	19	45485465	A	G	0.2616	0.708047	0.020234	5.1e-251	0.1936	cg09555818	19	45449301	cis
rs73558195	19_45485491	19	45485491	A	G	0.0415	0.389967	0.049336	2.98e-15	0.0121	cg09555818	19	45449301	cis
rs57270598	19_45486148	19	45486148	A	G	0.0416	0.391774	0.049274	2.06e-15	0.01225	cg09555818	19	45449301	cis
rs143668237	19_45486687	19	45486687	C	G	0.0414	0.39369	0.04943	1.85e-15	0.01229	cg09555818	19	45449301	cis
rs112417029	19_45486730	19	45486730	T	C	0.0415	0.390112	0.049341	2.93e-15	0.01211	cg09555818	19	45449301	cis
rs111869796	19_45486947	19	45486947	T	C	0.0415	0.390112	0.049341	2.93e-15	0.01211	cg09555818	19	45449301	cis
rs204474	19_45487178	19	45487178	T	C	0.6574	-0.748963	0.018035	1e-300	0.2527	cg09555818	19	45449301	cis
rs16979600	19_45487420	19	45487420	C	A	0.0415	0.389315	0.049327	3.28e-15	0.01207	cg09555818	19	45449301	cis
rs204473	19_45487519	19	45487519	G	A	0.9693	-0.410023	0.058549	2.68e-12	0.009526	cg09555818	19	45449301	cis
rs73558200	19_45487670	19	45487670	T	A	0.0415	0.389967	0.049336	2.98e-15	0.0121	cg09555818	19	45449301	cis
rs112329279	19_45488093	19	45488093	T	C	0.0422	0.373307	0.049035	2.92e-14	0.01124	cg09555818	19	45449301	cis
rs60876330	19_45488133	19	45488133	T	C	0.2631	0.706797	0.020167	3.62e-251	0.1941	cg09555818	19	45449301	cis
rs204472	19_45488434	19	45488434	G	A	0.9566	-0.432075	0.048893	1.17e-18	0.01508	cg09555818	19	45449301	cis
rs204471	19_45488567	19	45488567	C	T	0.9566	-0.432075	0.048893	1.17e-18	0.01508	cg09555818	19	45449301	cis
rs204470	19_45488985	19	45488985	G	A	0.9569	-0.430569	0.049136	2.23e-18	0.01484	cg09555818	19	45449301	cis
rs34112623	19_45489950	19	45489950	T	C	0.0415	0.389967	0.049336	2.98e-15	0.0121	cg09555818	19	45449301	cis
rs11083755	19_45490065	19	45490065	T	C	0.2624	0.708343	0.020193	2.74e-251	0.1944	cg09555818	19	45449301	cis
rs11672748	19_45490192	19	45490192	G	A	0.3039	0.713134	0.018922	9.92e-291	0.2179	cg09555818	19	45449301	cis
rs204469	19_45490285	19	45490285	G	A	0.9554	-0.416658	0.048613	1.2e-17	0.0142	cg09555818	19	45449301	cis
rs7257610	19_45490428	19	45490428	A	G	0.0421	0.399483	0.049389	6.75e-16	0.01267	cg09555818	19	45449301	cis
rs3786505	19_45490570	19	45490570	G	A	0.3042	0.712571	0.018931	1.25e-286	0.2174	cg09555818	19	45449301	cis
rs204468	19_45490636	19	45490636	C	T	0.6511	-0.762732	0.018124	1e-300	0.2578	cg09555818	19	45449301	cis
rs150554721	19_45490702	19	45490702	T	C	0.0185	-0.627849	0.0844	1.12e-13	0.01074	cg09555818	19	45449301	cis
rs117261169	19_45491032	19	45491032	T	C	0.0153	0.515226	0.085605	1.84e-09	0.007054	cg09555818	19	45449301	cis
rs204467	19_45491174	19	45491174	G	A	0.6532	-0.757394	0.018204	1e-300	0.2534	cg09555818	19	45449301	cis
rs204466	19_45491945	19	45491945	A	G	0.9566	-0.433784	0.049527	2.31e-18	0.01482	cg09555818	19	45449301	cis
rs77380569	19_45492160	19	45492160	A	G	0.0104	0.656428	0.104038	2.92e-10	0.007747	cg09555818	19	45449301	cis
rs204465	19_45492311	19	45492311	C	T	0.9566	-0.435323	0.049491	1.67e-18	0.01495	cg09555818	19	45449301	cis
rs11669173	19_45492559	19	45492559	A	G	0.5071	-1.01441	0.014291	1e-300	0.497	cg09555818	19	45449301	cis
rs909134	19_45493061	19	45493061	C	T	0.3079	0.714733	0.019083	6.59e-286	0.2158	cg09555818	19	45449301	cis
rs3859419	19_45493133	19	45493133	G	T	0.8539	-0.641798	0.027011	8.54e-121	0.09969	cg09555818	19	45449301	cis
rs875255	19_45493635	19	45493635	G	C	0.5444	-0.969935	0.015291	1e-300	0.441	cg09555818	19	45449301	cis
rs2075618	19_45495668	19	45495668	C	G	0.2655	0.70878	0.020369	3.81e-247	0.1919	cg09555818	19	45449301	cis
rs2075619	19_45495682	19	45495682	G	A	0.3037	0.719047	0.019159	4.39e-286	0.2165	cg09555818	19	45449301	cis
rs9193	19_45496303	19	45496303	C	T	0.8544	-0.650998	0.027305	6.95e-121	0.1003	cg09555818	19	45449301	cis
rs35080293	19_45496624	19	45496624	G	T	0.2625	0.719958	0.020512	2.21e-251	0.1946	cg09555818	19	45449301	cis
rs57204168	19_45496776	19	45496776	G	A	0.3041	0.724092	0.01923	8.84e-287	0.2176	cg09555818	19	45449301	cis
rs892131	19_45496996	19	45496996	T	C	0.2622	0.720097	0.020499	1.42e-251	0.1948	cg09555818	19	45449301	cis
rs60461903	19_45497577	19	45497577	C	T	0.043	0.397134	0.049398	1.01e-15	0.01252	cg09555818	19	45449301	cis
rs73047694	19_45497852	19	45497852	A	G	0.2626	0.718227	0.020518	4.77e-251	0.1937	cg09555818	19	45449301	cis
rs75953666	19_45498506	19	45498506	A	G	0.0387	0.65551	0.053859	7.71e-34	0.02823	cg09555818	19	45449301	cis
rs73560223	19_45498622	19	45498622	G	A	0.0432	0.395504	0.049368	1.29e-15	0.01243	cg09555818	19	45449301	cis
rs56784978	19_45499388	19	45499388	C	T	0.3045	0.722943	0.019206	1.25e-286	0.2174	cg09555818	19	45449301	cis
rs12459272	19_45499922	19	45499922	C	T	0.0556	0.35129	0.045	6.48e-15	0.01181	cg09555818	19	45449301	cis
rs148851376	19_45500494	19	45500494	T	C	0.0431	0.398828	0.049409	7.72e-16	0.01262	cg09555818	19	45449301	cis
rs2376866	19_45500712	19	45500712	T	C	0.1419	0.64288	0.028056	4.83e-111	0.09336	cg09555818	19	45449301	cis
rs2376867	19_45500925	19	45500925	C	T	0.3148	0.735708	0.019308	7.92e-296	0.2216	cg09555818	19	45449301	cis
rs140954437	19_45502024	19	45502024	T	C	0.0229	-0.672086	0.08119	1.43e-16	0.01326	cg09555818	19	45449301	cis
rs11666285	19_45502217	19	45502217	G	A	0.8539	-0.649367	0.027298	8e-121	0.09989	cg09555818	19	45449301	cis
rs71352248	19_45502503	19	45502503	C	A	0.055	0.338034	0.04532	9.47e-14	0.01079	cg09555818	19	45449301	cis
rs7251655	19_45502808	19	45502808	T	C	0.2616	0.713888	0.02056	2.38e-246	0.1912	cg09555818	19	45449301	cis
rs35577563	19_45504349	19	45504349	G	C	0.3508	0.749011	0.018377	1e-300	0.2457	cg09555818	19	45449301	cis
rs35194062	19_45505177	19	45505177	A	C	0.0568	0.635233	0.045935	4.26e-43	0.03615	cg09555818	19	45449301	cis
rs7251460	19_45506772	19	45506772	A	T	0.8536	-0.648599	0.027278	8.22e-121	0.09981	cg09555818	19	45449301	cis
rs140912273	19_45507696	19	45507696	A	G	0.0143	-0.648308	0.101414	1.72e-10	0.007951	cg09555818	19	45449301	cis
rs10423543	19_45508272	19	45508272	C	A	0.0561	0.351857	0.044851	4.78e-15	0.01193	cg09555818	19	45449301	cis
rs10423934	19_45508345	19	45508345	T	C	0.0433	0.434314	0.050123	5.22e-18	0.01451	cg09555818	19	45449301	cis
rs112293672	19_45508351	19	45508351	T	C	0.0217	-0.616175	0.079682	1.17e-14	0.01159	cg09555818	19	45449301	cis
rs34647054	19_45508847	19	45508847	G	C	0.2611	0.717562	0.020633	9.06e-247	0.1917	cg09555818	19	45449301	cis
rs2060251	19_45509024	19	45509024	A	C	0.8543	-0.650673	0.027341	7.79e-121	0.09997	cg09555818	19	45449301	cis
rs2376868	19_45511140	19	45511140	A	C	0.4568	-0.795614	0.017674	1e-300	0.2844	cg09555818	19	45449301	cis
rs12972222	19_45512464	19	45512464	A	G	0.4683	-0.766094	0.017789	1e-300	0.2667	cg09555818	19	45449301	cis
rs874743	19_45513236	19	45513236	A	G	0.0243	0.504945	0.069112	2.96e-13	0.01036	cg09555818	19	45449301	cis
rs874744	19_45513417	19	45513417	T	C	0.0208	0.540355	0.075266	7.51e-13	0.01001	cg09555818	19	45449301	cis
rs68077521	19_45513615	19	45513615	C	T	0.4668	-0.765673	0.017872	1e-300	0.2647	cg09555818	19	45449301	cis
rs79149284	19_45513854	19	45513854	T	C	0.0425	0.602737	0.051517	2.05e-31	0.02614	cg09555818	19	45449301	cis
rs187270432	19_45514061	19	45514061	A	G	0.0136	-0.682228	0.092746	2.05e-13	0.0105	cg09555818	19	45449301	cis
rs7246703	19_45514449	19	45514449	G	C	0.5982	-0.518006	0.019566	2.77e-146	0.1208	cg09555818	19	45449301	cis
rs28809016	19_45514472	19	45514472	A	G	0.0245	0.469399	0.069386	1.42e-11	0.008896	cg09555818	19	45449301	cis
rs7247707	19_45514550	19	45514550	C	T	0.6145	-0.494164	0.019731	2.8e-131	0.1095	cg09555818	19	45449301	cis
rs9749077	19_45514701	19	45514701	G	T	0.4575	-0.796825	0.017519	1e-300	0.2886	cg09555818	19	45449301	cis
rs117644736	19_45514855	19	45514855	T	C	0.0212	-0.761892	0.083612	9.63e-20	0.01602	cg09555818	19	45449301	cis
rs35194383	19_45516050	19	45516050	C	T	0.5791	-0.552288	0.019116	8.73e-176	0.1407	cg09555818	19	45449301	cis
rs11668285	19_45516469	19	45516469	A	G	0.4602	-0.792615	0.017485	1e-300	0.2872	cg09555818	19	45449301	cis
rs35205401	19_45516631	19	45516631	A	T	0.1192	0.548905	0.03097	5.45e-69	0.05803	cg09555818	19	45449301	cis
rs34874378	19_45516881	19	45516881	A	G	0.0491	0.618344	0.04759	2.74e-38	0.03205	cg09555818	19	45449301	cis
rs116518981	19_45517497	19	45517497	A	G	0.0435	0.63894	0.050936	7.97e-36	0.02994	cg09555818	19	45449301	cis
rs7249245	19_45518223	19	45518223	C	T	0.6578	-0.405301	0.020512	5.02e-85	0.07112	cg09555818	19	45449301	cis
rs35891370	19_45519100	19	45519100	A	G	0.6437	-0.431173	0.020269	5.33e-98	0.08151	cg09555818	19	45449301	cis
rs56394437	19_45519264	19	45519264	T	A	0.4593	-0.784431	0.017633	1e-300	0.2796	cg09555818	19	45449301	cis
rs7246245	19_45521426	19	45521426	G	A	0.6568	-0.403113	0.020451	8.61e-85	0.0708	cg09555818	19	45449301	cis
rs7247529	19_45521610	19	45521610	C	T	0.6438	-0.42781	0.02026	8.7e-97	0.08042	cg09555818	19	45449301	cis
rs57704603	19_45522091	19	45522091	T	C	0.1157	0.556125	0.031375	5.36e-69	0.05804	cg09555818	19	45449301	cis
rs12981350	19_45522181	19	45522181	A	G	0.4646	-0.773432	0.017585	1e-300	0.275	cg09555818	19	45449301	cis
rs73049472	19_45522210	19	45522210	T	C	0.1159	0.549507	0.031364	1.11e-67	0.05678	cg09555818	19	45449301	cis
rs35912475	19_45522732	19	45522732	T	C	0.4624	-0.777712	0.017598	1e-300	0.277	cg09555818	19	45449301	cis
rs6509175	19_45522998	19	45522998	G	C	0.645	-0.42541	0.020247	8.06e-96	0.07968	cg09555818	19	45449301	cis
rs112380717	19_45523061	19	45523061	C	G	0.0231	-0.550258	0.076088	5.12e-13	0.01015	cg09555818	19	45449301	cis
rs28697575	19_45523127	19	45523127	T	G	0.0529	0.565298	0.046213	3.66e-34	0.02851	cg09555818	19	45449301	cis
rs4803789	19_45523369	19	45523369	G	T	0.646	-0.422912	0.020258	9.64e-95	0.07874	cg09555818	19	45449301	cis
rs4803790	19_45523459	19	45523459	A	G	0.6571	-0.406426	0.020749	8.72e-84	0.06998	cg09555818	19	45449301	cis
rs4803791	19_45523583	19	45523583	A	G	0.2238	0.640052	0.023461	5.17e-156	0.1274	cg09555818	19	45449301	cis
rs114248186	19_45524119	19	45524119	T	C	0.0224	0.532091	0.071185	8.39e-14	0.01084	cg09555818	19	45449301	cis
rs142380271	19_45525038	19	45525038	G	A	0.0174	0.564008	0.086141	6.14e-11	0.008337	cg09555818	19	45449301	cis
rs2288918	19_45528799	19	45528799	C	T	0.381	0.182595	0.021626	3.52e-17	0.01379	cg09555818	19	45449301	cis
rs4803792	19_45529707	19	45529707	A	G	0.3812	0.202253	0.021493	6.04e-21	0.01707	cg09555818	19	45449301	cis
rs6509177	19_45530006	19	45530006	G	A	0.3822	0.202625	0.02143	3.95e-21	0.01723	cg09555818	19	45449301	cis
rs11881101	19_45530552	19	45530552	G	A	0.8044	-0.207828	0.027358	3.32e-14	0.01119	cg09555818	19	45449301	cis
rs12609547	19_45532009	19	45532009	T	G	0.3814	0.187829	0.021416	2.07e-18	0.01486	cg09555818	19	45449301	cis
rs1076986	19_45534041	19	45534041	T	C	0.3815	0.189686	0.021384	8.55e-19	0.0152	cg09555818	19	45449301	cis
rs146683306	19_45534499	19	45534499	A	T	0.0214	-0.437381	0.071271	8.74e-10	0.007332	cg09555818	19	45449301	cis
rs10424046	19_45536036	19	45536036	G	C	0.5316	-0.235155	0.019928	6.33e-32	0.02658	cg09555818	19	45449301	cis
rs182212750	19_45537385	19	45537385	T	C	0.0195	-0.459482	0.074644	7.77e-10	0.007376	cg09555818	19	45449301	cis
rs2230682	19_45537779	19	45537779	T	C	0.0197	-0.456415	0.074156	7.81e-10	0.007374	cg09555818	19	45449301	cis
rs139126319	19_45540501	19	45540501	C	T	0.0302	0.414721	0.064391	1.27e-10	0.00807	cg09555818	19	45449301	cis
rs192937000	19_45541378	19	45541378	T	C	0.0207	-0.623832	0.086169	4.84e-13	0.01017	cg09555818	19	45449301	cis
rs144760858	19_45541685	19	45541685	G	C	0.0251	0.633917	0.066235	1.34e-21	0.01765	cg09555818	19	45449301	cis
rs34827707	19_45541782	19	45541782	A	G	0.0312	0.526557	0.063051	7.65e-17	0.01349	cg09555818	19	45449301	cis
rs1560725	19_45543787	19	45543787	T	C	0.5474	-0.238215	0.019768	3.29e-33	0.02769	cg09555818	19	45449301	cis
rs1968449	19_45544351	19	45544351	C	T	0.5681	-0.275515	0.019661	3.4e-44	0.03708	cg09555818	19	45449301	cis
rs11665731	19_45545434	19	45545434	C	T	0.5161	-0.270568	0.019195	1.1e-44	0.0375	cg09555818	19	45449301	cis
rs11669520	19_45545562	19	45545562	T	C	0.5351	-0.300577	0.019098	6.19e-55	0.04633	cg09555818	19	45449301	cis
rs11083756	19_45546620	19	45546620	G	A	0.5158	-0.269713	0.019173	1.61e-44	0.03736	cg09555818	19	45449301	cis
rs11083758	19_45547061	19	45547061	G	C	0.5383	-0.299596	0.019073	8e-55	0.04616	cg09555818	19	45449301	cis
rs34815370	19_45547274	19	45547274	G	A	0.5382	-0.299793	0.01907	7.26e-55	0.04623	cg09555818	19	45449301	cis
rs12327831	19_45547583	19	45547583	A	G	0.5794	-0.259504	0.019463	3.27e-40	0.03369	cg09555818	19	45449301	cis
rs3786507	19_45548255	19	45548255	A	G	0.5793	-0.259555	0.019466	3.24e-40	0.03369	cg09555818	19	45449301	cis
rs2163842	19_45548502	19	45548502	G	A	0.5386	-0.297722	0.019013	1.97e-54	0.04588	cg09555818	19	45449301	cis
rs145224471	19_45550146	19	45550146	A	G	0.0166	-0.557944	0.092275	1.54e-09	0.007119	cg09555818	19	45449301	cis
rs2889490	19_45550407	19	45550407	G	A	0.5094	-0.259882	0.019075	6.82e-42	0.03512	cg09555818	19	45449301	cis
rs150298107	19_45551265	19	45551265	A	G	0.0203	-0.641045	0.08491	4.75e-14	0.01105	cg09555818	19	45449301	cis
rs10416445	19_45556662	19	45556662	G	A	0.5094	-0.257496	0.019082	3.87e-41	0.03448	cg09555818	19	45449301	cis
rs8111826	19_45557218	19	45557218	A	G	0.5079	-0.258178	0.019096	2.75e-41	0.03461	cg09555818	19	45449301	cis
rs75946731	19_45558388	19	45558388	T	C	0.0209	-0.690494	0.083841	2.01e-16	0.01313	cg09555818	19	45449301	cis
rs1009644	19_45560373	19	45560373	C	T	0.5821	-0.256037	0.019608	1.22e-38	0.03236	cg09555818	19	45449301	cis
rs3786508	19_45562374	19	45562374	G	C	0.5311	-0.285124	0.019008	2.6e-50	0.04226	cg09555818	19	45449301	cis
rs2304195	19_45562871	19	45562871	T	C	0.5308	-0.285058	0.019025	3.32e-50	0.04217	cg09555818	19	45449301	cis
rs117183891	19_45563040	19	45563040	A	G	0.0207	-0.729302	0.08397	4.38e-18	0.01458	cg09555818	19	45449301	cis
rs4802246	19_45563188	19	45563188	G	A	0.5808	-0.257806	0.019556	2.35e-39	0.03296	cg09555818	19	45449301	cis
rs12974182	19_45563255	19	45563255	C	T	0.5308	-0.285725	0.019027	2.01e-50	0.04235	cg09555818	19	45449301	cis
rs66939386	19_45564915	19	45564915	G	A	0.4964	-0.258232	0.019289	1.6e-40	0.03396	cg09555818	19	45449301	cis
rs7259567	19_45566080	19	45566080	G	T	0.5298	-0.288557	0.019024	3.96e-51	0.04317	cg09555818	19	45449301	cis
rs10419815	19_45569009	19	45569009	T	C	0.5104	-0.256086	0.019317	8.93e-40	0.03332	cg09555818	19	45449301	cis
rs3786509	19_45570051	19	45570051	C	G	0.5109	-0.261629	0.019311	1.89e-41	0.03475	cg09555818	19	45449301	cis
rs10445571	19_45571781	19	45571781	C	T	0.5302	-0.290777	0.019273	8.66e-51	0.04273	cg09555818	19	45449301	cis
rs77372956	19_45571972	19	45571972	A	T	0.0704	-0.309325	0.044914	6.04e-12	0.009216	cg09555818	19	45449301	cis
rs201269048	19_45574113	19	45574113	G	T	0.0556	0.46567	0.047043	5.37e-23	0.01885	cg09555818	19	45449301	cis
rs139995984	19_45574482	19	45574482	C	G	0.0142	-0.682796	0.100482	1.16e-11	0.008974	cg09555818	19	45449301	cis
rs28673961	19_45574755	19	45574755	C	G	0.5088	-0.262111	0.019344	1.85e-41	0.03476	cg09555818	19	45449301	cis
rs11083759	19_45576714	19	45576714	C	T	0.5317	-0.294982	0.019333	7.73e-52	0.04366	cg09555818	19	45449301	cis
rs77632188	19_45578312	19	45578312	G	A	0.0228	-0.423401	0.067932	4.78e-10	0.007561	cg09555818	19	45449301	cis
rs6509193	19_45600291	19	45600291	G	A	0.6624	0.132527	0.021036	3.11e-10	0.007724	cg09555818	19	45449301	cis
rs11083760	19_45608901	19	45608901	C	T	0.6519	0.133639	0.020801	1.4e-10	0.00803	cg09555818	19	45449301	cis
rs79769273	19_45613684	19	45613684	A	C	0.0256	0.533891	0.066595	1.23e-15	0.01245	cg09555818	19	45449301	cis
rs6509194	19_45615857	19	45615857	C	T	0.651	0.130468	0.020788	3.62e-10	0.007665	cg09555818	19	45449301	cis
rs62118464	19_45617263	19	45617263	A	G	0.1332	-0.237099	0.031889	1.15e-13	0.01073	cg09555818	19	45449301	cis
rs62118465	19_45618169	19	45618169	A	C	0.1455	-0.224843	0.030663	2.44e-13	0.01043	cg09555818	19	45449301	cis
rs8105740	19_45619655	19	45619655	T	C	0.1104	0.193692	0.03141	7.26e-10	0.007402	cg09555818	19	45449301	cis
rs10419255	19_45620517	19	45620517	G	C	0.654	0.132654	0.020897	2.29e-10	0.007841	cg09555818	19	45449301	cis
rs117789739	19_45623770	19	45623770	T	C	0.0309	0.432678	0.06037	8.21e-13	0.009974	cg09555818	19	45449301	cis
rs56089021	19_45629166	19	45629166	A	G	0.0846	0.236143	0.036472	9.95e-11	0.008154	cg09555818	19	45449301	cis
rs73562265	19_45634391	19	45634391	T	C	0.1111	0.19407	0.031404	6.67e-10	0.007434	cg09555818	19	45449301	cis
rs7258183	19_45636627	19	45636627	T	C	0.1112	0.19318	0.031412	8.05e-10	0.007363	cg09555818	19	45449301	cis
rs73562275	19_45642218	19	45642218	T	C	0.1112	0.1939	0.031413	6.98e-10	0.007417	cg09555818	19	45449301	cis
rs60864846	19_45645069	19	45645069	A	G	0.1116	0.191075	0.031375	1.19e-09	0.007221	cg09555818	19	45449301	cis
rs28683101	19_45650253	19	45650253	G	A	0.6533	0.130022	0.020764	3.96e-10	0.007631	cg09555818	19	45449301	cis
rs1005204	19_45650688	19	45650688	G	A	0.6755	0.169397	0.021161	1.35e-15	0.01241	cg09555818	19	45449301	cis
rs1054470	19_45653234	19	45653234	C	T	0.6568	0.132199	0.021015	3.3e-10	0.007701	cg09555818	19	45449301	cis
rs61449282	19_45658394	19	45658394	A	T	0.104	0.198722	0.032539	1.06e-09	0.007262	cg09555818	19	45449301	cis
rs75893338	19_45660364	19	45660364	T	G	0.1078	0.207023	0.032185	1.34e-10	0.008049	cg09555818	19	45449301	cis
rs77639897	19_45668710	19	45668710	T	C	0.0313	0.372468	0.059243	3.38e-10	0.007692	cg09555818	19	45449301	cis
rs112980664	19_45671472	19	45671472	G	A	0.1444	0.224821	0.028802	6.5e-15	0.01181	cg09555818	19	45449301	cis
rs149553138	19_45672478	19	45672478	A	G	0.0332	0.382924	0.061796	6e-10	0.007474	cg09555818	19	45449301	cis
rs2240742	19_45673929	19	45673929	A	G	0.1354	0.220036	0.029275	6.13e-14	0.01096	cg09555818	19	45449301	cis
rs28555639	19_45676364	19	45676364	A	T	0.1344	0.211839	0.029422	6.45e-13	0.01006	cg09555818	19	45449301	cis
rs79268829	19_45680593	19	45680593	G	C	0.1081	0.215048	0.032367	3.22e-11	0.008583	cg09555818	19	45449301	cis
rs758506	19_45682824	19	45682824	A	G	0.1087	0.210371	0.032243	7.15e-11	0.00828	cg09555818	19	45449301	cis
rs12460985	19_45690889	19	45690889	C	T	0.1925	0.155389	0.02509	6.13e-10	0.007466	cg09555818	19	45449301	cis
rs12461027	19_45691126	19	45691126	A	T	0.1244	0.222246	0.030445	3.11e-13	0.01034	cg09555818	19	45449301	cis
rs78144257	19_45691279	19	45691279	T	C	0.1361	0.176493	0.029138	1.45e-09	0.007144	cg09555818	19	45449301	cis
rs77643545	19_45691721	19	45691721	G	A	0.1015	0.208221	0.033241	3.91e-10	0.007636	cg09555818	19	45449301	cis
rs4564699	19_45694213	19	45694213	A	G	0.1703	0.216916	0.027051	1.21e-15	0.01245	cg09555818	19	45449301	cis
rs10406257	19_45701262	19	45701262	G	A	0.6106	0.14691	0.021353	6.35e-12	0.009198	cg09555818	19	45449301	cis
rs582747	19_45707917	19	45707917	G	T	0.1789	0.174142	0.025988	2.2e-11	0.008729	cg09555818	19	45449301	cis
rs605003	19_45708239	19	45708239	G	A	0.1789	0.17418	0.025989	2.18e-11	0.008732	cg09555818	19	45449301	cis
rs4461181	19_45708400	19	45708400	G	C	0.1624	-0.190345	0.029727	1.6e-10	0.007976	cg09555818	19	45449301	cis
rs595290	19_45708408	19	45708408	C	T	0.1789	0.174178	0.025988	2.17e-11	0.008733	cg09555818	19	45449301	cis
rs2627641	19_45708758	19	45708758	G	A	0.1809	0.174113	0.026158	2.96e-11	0.008614	cg09555818	19	45449301	cis
rs597668	19_45708888	19	45708888	C	T	0.1772	0.177936	0.026418	1.74e-11	0.008819	cg09555818	19	45449301	cis
rs4803806	19_45708947	19	45708947	A	G	0.1772	0.177899	0.026418	1.76e-11	0.008815	cg09555818	19	45449301	cis
rs598183	19_45709036	19	45709036	T	C	0.1772	0.177642	0.026421	1.88e-11	0.008788	cg09555818	19	45449301	cis
rs7248787	19_45709987	19	45709987	G	A	0.1773	0.174938	0.026389	3.55e-11	0.008545	cg09555818	19	45449301	cis
rs7249082	19_45710276	19	45710276	G	A	0.177	0.175538	0.026435	3.3e-11	0.008574	cg09555818	19	45449301	cis
rs7249570	19_45710539	19	45710539	T	C	0.177	0.173914	0.026434	4.97e-11	0.008418	cg09555818	19	45449301	cis
rs10415983	19_45711598	19	45711598	T	C	0.178	0.168406	0.026457	2.04e-10	0.007883	cg09555818	19	45449301	cis
rs139614025	19_45711725	19	45711725	T	C	0.1562	-0.188785	0.03015	3.97e-10	0.00763	cg09555818	19	45449301	cis
rs5758223	22_41489920	22	41489920	A	G	0.7173	0.146792	0.021966	2.47e-11	0.008684	cg09978077	22	42229983	cis
rs55947928	22_41516608	22	41516608	G	A	0.2823	-0.147121	0.022013	2.46e-11	0.008685	cg09978077	22	42229983	cis
rs4820429	22_41538111	22	41538111	G	C	0.7175	0.147383	0.021991	2.18e-11	0.008734	cg09978077	22	42229983	cis
rs7510675	22_41549297	22	41549297	G	A	0.7176	0.147598	0.022004	2.09e-11	0.008749	cg09978077	22	42229983	cis
rs5751056	22_41562177	22	41562177	G	A	0.7174	0.147828	0.022005	1.95e-11	0.008775	cg09978077	22	42229983	cis
rs136393	22_41567535	22	41567535	T	G	0.7182	0.150454	0.022056	9.55e-12	0.009045	cg09978077	22	42229983	cis
rs136395	22_41578333	22	41578333	G	A	0.7182	0.149991	0.022052	1.11e-11	0.008993	cg09978077	22	42229983	cis
rs139477	22_41624461	22	41624461	G	A	0.2794	-0.15053	0.022169	1.21e-11	0.008963	cg09978077	22	42229983	cis
rs139495	22_41635425	22	41635425	T	C	0.2832	-0.159971	0.022247	6.91e-13	0.01004	cg09978077	22	42229983	cis
rs1953	22_41641984	22	41641984	T	C	0.2632	-0.154569	0.022553	7.63e-12	0.00913	cg09978077	22	42229983	cis
rs139505	22_41651026	22	41651026	C	T	0.2647	-0.153411	0.022522	1.02e-11	0.009019	cg09978077	22	42229983	cis
rs139509	22_41652733	22	41652733	A	G	0.264	-0.150394	0.022577	2.87e-11	0.008629	cg09978077	22	42229983	cis
rs139531	22_41676176	22	41676176	G	A	0.2639	-0.154567	0.022567	7.87e-12	0.009118	cg09978077	22	42229983	cis
rs1883828	22_41739370	22	41739370	C	T	0.491	0.129438	0.019747	5.85e-11	0.008357	cg09978077	22	42229983	cis
rs2281331	22_41745355	22	41745355	G	A	0.4896	0.130295	0.019774	4.65e-11	0.008445	cg09978077	22	42229983	cis
rs11090046	22_41769083	22	41769083	C	T	0.1009	-0.210298	0.033147	2.34e-10	0.007834	cg09978077	22	42229983	cis
rs9619963	22_41769804	22	41769804	A	G	0.4577	-0.173068	0.019848	3.24e-18	0.01469	cg09978077	22	42229983	cis
rs57711468	22_41774256	22	41774256	C	T	0.4888	-0.173857	0.019721	1.4e-18	0.01502	cg09978077	22	42229983	cis
rs7287294	22_41775541	22	41775541	G	A	0.4873	-0.176821	0.019718	3.58e-19	0.01553	cg09978077	22	42229983	cis
rs738499	22_41777100	22	41777100	T	G	0.7168	-0.175626	0.021906	1.23e-15	0.01245	cg09978077	22	42229983	cis
rs5758321	22_41777461	22	41777461	C	T	0.7194	-0.176033	0.021987	1.34e-15	0.01242	cg09978077	22	42229983	cis
rs2273071	22_41790500	22	41790500	C	T	0.7174	-0.179502	0.021916	2.93e-16	0.01299	cg09978077	22	42229983	cis
rs2073167	22_41791536	22	41791536	C	T	0.4853	-0.15371	0.019712	6.93e-15	0.01179	cg09978077	22	42229983	cis
rs9611576	22_41793032	22	41793032	A	C	0.5011	-0.1519	0.019769	1.71e-14	0.01145	cg09978077	22	42229983	cis
rs132903	22_41797824	22	41797824	A	G	0.2818	0.177604	0.021972	7.04e-16	0.01265	cg09978077	22	42229983	cis
rs9611579	22_41800882	22	41800882	A	G	0.4939	-0.15229	0.019739	1.34e-14	0.01154	cg09978077	22	42229983	cis
rs28489620	22_41804716	22	41804716	A	G	0.2846	-0.144969	0.022479	1.2e-10	0.008092	cg09978077	22	42229983	cis
rs2009960	22_41815116	22	41815116	T	C	0.2811	0.17984	0.021969	3.03e-16	0.01297	cg09978077	22	42229983	cis
rs2899345	22_41815609	22	41815609	C	T	0.5171	-0.1619	0.019892	4.46e-16	0.01283	cg09978077	22	42229983	cis
rs5758341	22_41815938	22	41815938	T	C	0.5215	-0.168163	0.019813	2.42e-17	0.01393	cg09978077	22	42229983	cis
rs5758342	22_41816042	22	41816042	A	G	0.5212	-0.169091	0.019839	1.79e-17	0.01405	cg09978077	22	42229983	cis
rs36100462	22_41819800	22	41819800	C	T	0.2779	0.18533	0.02209	5.54e-17	0.01362	cg09978077	22	42229983	cis
rs9611588	22_41823803	22	41823803	A	G	0.5188	-0.172356	0.0198	3.69e-18	0.01465	cg09978077	22	42229983	cis
rs9611589	22_41826108	22	41826108	T	C	0.519	-0.169566	0.01983	1.41e-17	0.01414	cg09978077	22	42229983	cis
rs8136635	22_41852583	22	41852583	A	G	0.5207	-0.17432	0.019835	1.78e-18	0.01492	cg09978077	22	42229983	cis
rs11912852	22_41869268	22	41869268	T	G	0.2766	0.191381	0.022133	6.1e-18	0.01445	cg09978077	22	42229983	cis
rs738140	22_41884954	22	41884954	G	A	0.3003	-0.174258	0.021817	1.54e-15	0.01236	cg09978077	22	42229983	cis
rs1799932	22_41911525	22	41911525	T	C	0.5197	-0.174299	0.019787	1.48e-18	0.01499	cg09978077	22	42229983	cis
rs9619974	22_41913413	22	41913413	T	C	0.5205	-0.175804	0.019804	8.05e-19	0.01522	cg09978077	22	42229983	cis
rs112622778	22_41917920	22	41917920	T	C	0.0637	-0.273853	0.041969	7.13e-11	0.008283	cg09978077	22	42229983	cis
rs75694677	22_41927228	22	41927228	A	G	0.065	-0.270351	0.041513	7.76e-11	0.008251	cg09978077	22	42229983	cis
rs2076198	22_41929175	22	41929175	G	T	0.5243	-0.176663	0.019822	5.86e-19	0.01534	cg09978077	22	42229983	cis
rs169407	22_41935063	22	41935063	A	G	0.3759	0.144386	0.020924	5.49e-12	0.009254	cg09978077	22	42229983	cis
rs4822042	22_41976478	22	41976478	C	G	0.6191	-0.199177	0.020628	5.81e-22	0.01796	cg09978077	22	42229983	cis
rs9607821	22_41983938	22	41983938	T	C	0.429	-0.210153	0.020022	1.25e-25	0.02115	cg09978077	22	42229983	cis
rs62236532	22_41987914	22	41987914	T	A	0.4289	-0.209728	0.020031	1.62e-25	0.02105	cg09978077	22	42229983	cis
rs12628667	22_41988927	22	41988927	C	G	0.4291	-0.209009	0.020033	2.37e-25	0.02091	cg09978077	22	42229983	cis
rs132762	22_42006838	22	42006838	C	T	0.3004	0.203095	0.021869	1.93e-20	0.01664	cg09978077	22	42229983	cis
rs2267437	22_42016699	22	42016699	G	C	0.4282	-0.210297	0.020053	1.36e-25	0.02112	cg09978077	22	42229983	cis
rs132788	22_42059768	22	42059768	T	G	0.379	0.200043	0.020582	3.13e-22	0.01819	cg09978077	22	42229983	cis
rs28384790	22_42060917	22	42060917	C	G	0.4206	-0.229866	0.019931	1.42e-30	0.02543	cg09978077	22	42229983	cis
rs28384792	22_42061156	22	42061156	C	G	0.4144	-0.230495	0.020014	1.71e-30	0.02536	cg09978077	22	42229983	cis
rs111953426	22_42062146	22	42062146	G	A	0.3789	0.199305	0.020539	3.64e-22	0.01814	cg09978077	22	42229983	cis
rs11703638	22_42062767	22	42062767	A	G	0.2828	-0.221373	0.022054	1.36e-23	0.01938	cg09978077	22	42229983	cis
rs132800	22_42066705	22	42066705	T	C	0.3792	0.199391	0.020543	3.56e-22	0.01814	cg09978077	22	42229983	cis
rs132806	22_42070793	22	42070793	T	C	0.3769	0.199848	0.020547	2.93e-22	0.01822	cg09978077	22	42229983	cis
rs62236556	22_42082329	22	42082329	A	G	0.4139	-0.230908	0.020019	1.4e-30	0.02543	cg09978077	22	42229983	cis
rs13056216	22_42117322	22	42117322	T	C	0.3774	0.199792	0.020578	3.46e-22	0.01815	cg09978077	22	42229983	cis
rs62239561	22_42120864	22	42120864	A	G	0.4155	-0.229416	0.020056	4.12e-30	0.02502	cg09978077	22	42229983	cis
rs55906525	22_42121789	22	42121789	G	T	0.4153	-0.228614	0.020053	6.37e-30	0.02486	cg09978077	22	42229983	cis
rs2179332	22_42126301	22	42126301	G	C	0.4168	-0.229508	0.02002	3.1e-30	0.02513	cg09978077	22	42229983	cis
rs13055891	22_42130843	22	42130843	A	G	0.3778	0.200291	0.020569	2.63e-22	0.01826	cg09978077	22	42229983	cis
rs11090057	22_42131447	22	42131447	A	G	0.3773	0.199359	0.020584	4.37e-22	0.01807	cg09978077	22	42229983	cis
rs7291082	22_42147179	22	42147179	A	G	0.3761	0.196203	0.020637	2.42e-21	0.01742	cg09978077	22	42229983	cis
rs17377643	22_42152988	22	42152988	C	A	0.4222	-0.221042	0.020065	4.62e-28	0.02325	cg09978077	22	42229983	cis
rs8139203	22_42166416	22	42166416	G	A	0.3764	0.198101	0.02056	7.06e-22	0.01789	cg09978077	22	42229983	cis
rs6519287	22_42169269	22	42169269	G	T	0.3769	0.196986	0.020578	1.32e-21	0.01766	cg09978077	22	42229983	cis
rs11090059	22_42179662	22	42179662	G	A	0.3771	0.196954	0.020572	1.3e-21	0.01766	cg09978077	22	42229983	cis
rs12168543	22_42188891	22	42188891	G	C	0.3739	0.201048	0.020622	2.36e-22	0.0183	cg09978077	22	42229983	cis
rs11090060	22_42189135	22	42189135	A	G	0.3734	0.201004	0.020623	2.4e-22	0.01829	cg09978077	22	42229983	cis
rs139556	22_42189230	22	42189230	C	T	0.716	0.222996	0.022039	5.97e-24	0.01969	cg09978077	22	42229983	cis
rs12628731	22_42189384	22	42189384	T	C	0.3759	0.200348	0.020581	2.71e-22	0.01825	cg09978077	22	42229983	cis
rs139557	22_42189407	22	42189407	G	T	0.7159	0.223045	0.022029	5.6e-24	0.01971	cg09978077	22	42229983	cis
rs139558	22_42189551	22	42189551	G	A	0.7159	0.223045	0.022029	5.6e-24	0.01971	cg09978077	22	42229983	cis
rs738247	22_42190309	22	42190309	G	A	0.376	0.200408	0.020582	2.64e-22	0.01826	cg09978077	22	42229983	cis
rs1983554	22_42194561	22	42194561	G	A	0.7162	0.222349	0.022047	8.35e-24	0.01956	cg09978077	22	42229983	cis
rs4581989	22_42194567	22	42194567	G	C	0.7171	0.221628	0.022096	1.46e-23	0.01935	cg09978077	22	42229983	cis
rs1983555	22_42194728	22	42194728	T	C	0.7161	0.222521	0.022039	7.44e-24	0.0196	cg09978077	22	42229983	cis
rs738248	22_42196467	22	42196467	G	A	0.7164	0.222248	0.02203	8.06e-24	0.01957	cg09978077	22	42229983	cis
rs12166503	22_42197270	22	42197270	C	T	0.3771	0.199512	0.020587	4.11e-22	0.01809	cg09978077	22	42229983	cis
rs4239895	22_42198093	22	42198093	C	G	0.5833	0.231158	0.020026	1.28e-30	0.02547	cg09978077	22	42229983	cis
rs5996067	22_42198537	22	42198537	A	G	0.3944	0.211392	0.020297	2.86e-25	0.02083	cg09978077	22	42229983	cis
rs6002494	22_42199860	22	42199860	G	C	0.7162	0.222137	0.022022	8.21e-24	0.01957	cg09978077	22	42229983	cis
rs7292782	22_42200324	22	42200324	C	A	0.7164	0.2225	0.022027	7.1e-24	0.01962	cg09978077	22	42229983	cis
rs9619997	22_42201111	22	42201111	G	A	0.3764	0.200254	0.020568	2.67e-22	0.01825	cg09978077	22	42229983	cis
rs5996069	22_42201185	22	42201185	G	T	0.7164	0.222414	0.022032	7.57e-24	0.0196	cg09978077	22	42229983	cis
rs4820445	22_42202825	22	42202825	C	T	0.7165	0.221969	0.022028	9.09e-24	0.01953	cg09978077	22	42229983	cis
rs11703813	22_42210597	22	42210597	T	C	0.1664	-0.186054	0.027221	8.69e-12	0.00908	cg09978077	22	42229983	cis
rs7285782	22_42225018	22	42225018	G	T	0.4449	0.214147	0.020001	1.34e-26	0.02199	cg09978077	22	42229983	cis
rs5758487	22_42226395	22	42226395	T	C	0.5135	-0.206579	0.019917	4.46e-25	0.02067	cg09978077	22	42229983	cis
rs9611674	22_42226950	22	42226950	T	C	0.4441	0.214318	0.020028	1.42e-26	0.02197	cg09978077	22	42229983	cis
rs34344173	22_42228156	22	42228156	C	T	0.0931	0.207526	0.034198	1.36e-09	0.007172	cg09978077	22	42229983	cis
rs13057991	22_42229562	22	42229562	T	C	0.4444	0.214163	0.020032	1.57e-26	0.02193	cg09978077	22	42229983	cis
rs1569451	22_42232291	22	42232291	A	G	0.7228	0.237468	0.022147	1.13e-26	0.02206	cg09978077	22	42229983	cis
rs7287010	22_42234937	22	42234937	T	C	0.5692	0.23272	0.020068	6.76e-31	0.0257	cg09978077	22	42229983	cis
rs9607850	22_42235352	22	42235352	T	C	0.4613	0.228582	0.019872	1.99e-30	0.0253	cg09978077	22	42229983	cis
rs6519292	22_42236193	22	42236193	A	T	0.7231	0.236632	0.022149	1.7e-26	0.0219	cg09978077	22	42229983	cis
rs5996074	22_42236337	22	42236337	A	G	0.7231	0.236632	0.022149	1.7e-26	0.0219	cg09978077	22	42229983	cis
rs2267438	22_42237565	22	42237565	T	C	0.7231	0.236951	0.02215	1.46e-26	0.02195	cg09978077	22	42229983	cis
rs2267439	22_42237769	22	42237769	T	C	0.7228	0.237234	0.022153	1.31e-26	0.022	cg09978077	22	42229983	cis
rs4269017	22_42239938	22	42239938	C	T	0.444	0.214139	0.020036	1.62e-26	0.02192	cg09978077	22	42229983	cis
rs2284082	22_42240797	22	42240797	T	C	0.7231	0.236618	0.022148	1.71e-26	0.0219	cg09978077	22	42229983	cis
rs1883205	22_42243020	22	42243020	C	T	0.7232	0.23599	0.022163	2.47e-26	0.02176	cg09978077	22	42229983	cis
rs7288536	22_42243618	22	42243618	C	T	0.4448	0.213102	0.020031	2.74e-26	0.02172	cg09978077	22	42229983	cis
rs7288838	22_42243841	22	42243841	C	T	0.4623	0.227014	0.019883	5.27e-30	0.02493	cg09978077	22	42229983	cis
rs4501042	22_42245763	22	42245763	T	C	0.7233	0.237546	0.022185	1.33e-26	0.022	cg09978077	22	42229983	cis
rs6519293	22_42245970	22	42245970	G	A	0.7233	0.23745	0.022188	1.41e-26	0.02197	cg09978077	22	42229983	cis
rs6519294	22_42246392	22	42246392	T	C	0.7233	0.23745	0.022188	1.41e-26	0.02197	cg09978077	22	42229983	cis
rs2413660	22_42247360	22	42247360	A	G	0.4427	0.214432	0.020055	1.54e-26	0.02193	cg09978077	22	42229983	cis
rs12170228	22_42247695	22	42247695	T	C	0.4503	0.208096	0.020043	4e-25	0.02071	cg09978077	22	42229983	cis
rs2267440	22_42248860	22	42248860	A	G	0.7903	0.172942	0.024366	1.37e-12	0.009785	cg09978077	22	42229983	cis
rs719440	22_42251810	22	42251810	T	G	0.5179	0.130844	0.019885	4.95e-11	0.008421	cg09978077	22	42229983	cis
rs133280	22_42255525	22	42255525	G	A	0.4815	-0.130423	0.019871	5.52e-11	0.00838	cg09978077	22	42229983	cis
rs133281	22_42258049	22	42258049	A	G	0.481	-0.129897	0.0199	7.01e-11	0.008289	cg09978077	22	42229983	cis
rs714015	22_42259098	22	42259098	T	C	0.4809	-0.129417	0.019907	8.36e-11	0.008222	cg09978077	22	42229983	cis
rs133286	22_42262447	22	42262447	G	A	0.4819	-0.130544	0.01989	5.52e-11	0.008379	cg09978077	22	42229983	cis
rs133287	22_42266419	22	42266419	G	A	0.4819	-0.12858	0.019919	1.15e-10	0.008108	cg09978077	22	42229983	cis
rs133290	22_42267605	22	42267605	A	C	0.4812	-0.128085	0.019935	1.39e-10	0.008033	cg09978077	22	42229983	cis
rs133291	22_42269628	22	42269628	T	C	0.2096	-0.17192	0.024361	1.83e-12	0.009675	cg09978077	22	42229983	cis
rs2267442	22_42280361	22	42280361	A	G	0.6504	0.138205	0.020924	4.18e-11	0.008485	cg09978077	22	42229983	cis
rs5758511	22_42336172	22	42336172	A	G	0.2465	-0.139455	0.023021	1.44e-09	0.007146	cg09978077	22	42229983	cis
rs78518684	22_42547654	22	42547654	A	G	0.0692	-0.25799	0.040265	1.55e-10	0.007989	cg09978077	22	42229983	cis
rs62117160	19_45232161	19	45232161	A	G	0.0469	0.409746	0.047686	9.79e-18	0.01428	cg10762466	19	45347693	cis
rs62117162	19_45239536	19	45239536	A	C	0.0875	0.222017	0.03486	1.99e-10	0.007897	cg10762466	19	45347693	cis
rs11668303	19_45243494	19	45243494	G	A	0.4418	-0.127515	0.02028	3.37e-10	0.007698	cg10762466	19	45347693	cis
rs34698726	19_45244001	19	45244001	T	A	0.4445	-0.127921	0.020331	3.28e-10	0.007708	cg10762466	19	45347693	cis
rs7249244	19_45245698	19	45245698	T	C	0.5058	-0.122569	0.020307	1.65e-09	0.007098	cg10762466	19	45347693	cis
rs148933445	19_45302504	19	45302504	A	G	0.0256	0.477976	0.069873	8.35e-12	0.009099	cg10762466	19	45347693	cis
rs118147862	19_45319631	19	45319631	A	G	0.0514	0.487119	0.046988	4.7e-25	0.02065	cg10762466	19	45347693	cis
rs7026	19_45324516	19	45324516	T	C	0.3713	-0.1649	0.020627	1.45e-15	0.01239	cg10762466	19	45347693	cis
rs8112196	19_45325309	19	45325309	A	G	0.3821	-0.222183	0.02047	2.72e-27	0.0226	cg10762466	19	45347693	cis
rs6509172	19_45325391	19	45325391	T	C	0.3827	-0.219033	0.020464	1.39e-26	0.02199	cg10762466	19	45347693	cis
rs8113311	19_45325738	19	45325738	G	T	0.7192	-0.32862	0.022037	9.38e-50	0.04181	cg10762466	19	45347693	cis
rs1871045	19_45326768	19	45326768	T	C	0.3829	-0.219784	0.02044	8.08e-27	0.02218	cg10762466	19	45347693	cis
rs4803759	19_45327459	19	45327459	C	T	0.7094	-0.324091	0.021683	5.68e-50	0.042	cg10762466	19	45347693	cis
rs11668536	19_45328476	19	45328476	T	C	0.2478	-0.187034	0.02282	2.8e-16	0.01301	cg10762466	19	45347693	cis
rs6509173	19_45330999	19	45330999	G	A	0.7967	-0.23823	0.024527	3.34e-22	0.01818	cg10762466	19	45347693	cis
rs112262807	19_45331686	19	45331686	T	C	0.2436	-0.158886	0.023098	6.4e-12	0.0092	cg10762466	19	45347693	cis
rs11669415	19_45331994	19	45331994	A	G	0.2336	-0.186072	0.023332	1.71e-15	0.01233	cg10762466	19	45347693	cis
rs34978331	19_45332841	19	45332841	C	T	0.2337	-0.182845	0.02337	5.65e-15	0.01187	cg10762466	19	45347693	cis
rs1551890	19_45333132	19	45333132	G	T	0.234	-0.183183	0.023338	4.63e-15	0.01194	cg10762466	19	45347693	cis
rs4803760	19_45333834	19	45333834	C	T	0.8014	-0.244665	0.024757	6.31e-23	0.0188	cg10762466	19	45347693	cis
rs2972555	19_45334013	19	45334013	G	C	0.2347	-0.197145	0.023334	3.36e-17	0.01381	cg10762466	19	45347693	cis
rs61508264	19_45335182	19	45335182	A	C	0.2455	-0.210923	0.022942	4.55e-20	0.01632	cg10762466	19	45347693	cis
rs35741123	19_45336599	19	45336599	C	T	0.0971	0.300669	0.033113	1.31e-19	0.01592	cg10762466	19	45347693	cis
rs11667253	19_45337737	19	45337737	T	C	0.7152	-0.340396	0.021594	4.66e-55	0.0465	cg10762466	19	45347693	cis
rs12976241	19_45337863	19	45337863	C	T	0.7097	-0.350144	0.021479	7.66e-59	0.04956	cg10762466	19	45347693	cis
rs4369782	19_45338220	19	45338220	G	A	0.7154	-0.340259	0.021603	5.47e-55	0.04642	cg10762466	19	45347693	cis
rs34016884	19_45338447	19	45338447	T	A	0.2711	-0.187922	0.022291	3.93e-17	0.01375	cg10762466	19	45347693	cis
rs4605275	19_45338493	19	45338493	C	T	0.7149	-0.343432	0.021591	5.02e-56	0.0473	cg10762466	19	45347693	cis
rs34374273	19_45338895	19	45338895	A	G	0.0986	0.303047	0.033176	7.85e-20	0.01611	cg10762466	19	45347693	cis
rs2927482	19_45340138	19	45340138	A	G	0.7096	-0.352126	0.021576	6.51e-59	0.04967	cg10762466	19	45347693	cis
rs10407755	19_45340636	19	45340636	A	G	0.2614	-0.19823	0.022456	1.27e-18	0.01506	cg10762466	19	45347693	cis
rs10409208	19_45340728	19	45340728	C	T	0.3724	-0.24195	0.020441	4.15e-32	0.02676	cg10762466	19	45347693	cis
rs35182466	19_45341282	19	45341282	C	T	0.3852	-0.236113	0.020355	6.51e-31	0.02573	cg10762466	19	45347693	cis
rs11666665	19_45341797	19	45341797	A	G	0.3852	-0.235279	0.020374	1.21e-30	0.0255	cg10762466	19	45347693	cis
rs10407439	19_45341948	19	45341948	G	A	0.7159	-0.343838	0.021712	9.28e-56	0.0469	cg10762466	19	45347693	cis
rs10408472	19_45342124	19	45342124	A	G	0.3886	-0.233321	0.020442	5.45e-30	0.02493	cg10762466	19	45347693	cis
rs4239533	19_45342241	19	45342241	G	A	0.7146	-0.344811	0.021748	8.17e-56	0.04701	cg10762466	19	45347693	cis
rs73572039	19_45342630	19	45342630	T	C	0.0988	0.303934	0.033227	6.99e-20	0.01615	cg10762466	19	45347693	cis
rs2972562	19_45343664	19	45343664	G	A	0.1232	0.330744	0.030076	5.73e-28	0.02318	cg10762466	19	45347693	cis
rs2972564	19_45344458	19	45344458	G	A	0.1386	0.339035	0.02872	6e-32	0.02662	cg10762466	19	45347693	cis
rs2199576	19_45345708	19	45345708	A	G	0.8201	-0.339229	0.025854	5.25e-39	0.03268	cg10762466	19	45347693	cis
rs2376518	19_45345773	19	45345773	T	C	0.1184	0.339979	0.030611	1.73e-28	0.02363	cg10762466	19	45347693	cis
rs1985096	19_45346551	19	45346551	T	A	0.8239	-0.330383	0.026132	2.33e-36	0.03041	cg10762466	19	45347693	cis
rs1001611	19_45346768	19	45346768	A	G	0.3983	-0.257924	0.020097	2.09e-37	0.03131	cg10762466	19	45347693	cis
rs11668738	19_45347561	19	45347561	G	T	0.837	-0.336114	0.026766	6.73e-36	0.03002	cg10762466	19	45347693	cis
rs10426423	19_45348253	19	45348253	T	C	0.3983	-0.257429	0.020103	3e-37	0.03117	cg10762466	19	45347693	cis
rs2927472	19_45349369	19	45349369	C	T	0.839	-0.336969	0.026864	8.02e-36	0.02995	cg10762466	19	45347693	cis
rs2306149	19_45349963	19	45349963	A	C	0.3905	-0.263669	0.020236	1.72e-38	0.03224	cg10762466	19	45347693	cis
rs1871047	19_45351746	19	45351746	G	A	0.3983	-0.258078	0.020248	6.38e-37	0.03089	cg10762466	19	45347693	cis
rs2972569	19_45351891	19	45351891	G	A	0.8079	-0.329881	0.025419	3.34e-38	0.03199	cg10762466	19	45347693	cis
rs1871046	19_45351937	19	45351937	C	T	0.3985	-0.256868	0.020257	1.46e-36	0.03059	cg10762466	19	45347693	cis
rs7255063	19_45352419	19	45352419	C	G	0.4003	-0.255792	0.020383	7.46e-36	0.02998	cg10762466	19	45347693	cis
rs4802240	19_45352804	19	45352804	T	C	0.4007	-0.254058	0.020329	1.43e-35	0.02974	cg10762466	19	45347693	cis
rs1531516	19_45353261	19	45353261	G	C	0.3999	-0.254921	0.020371	1.18e-35	0.02981	cg10762466	19	45347693	cis
rs2972566	19_45354238	19	45354238	C	G	0.8196	-0.322077	0.026058	7.72e-35	0.02911	cg10762466	19	45347693	cis
rs2927469	19_45355552	19	45355552	G	A	0.8818	-0.21327	0.03184	2.24e-11	0.008727	cg10762466	19	45347693	cis
rs11667610	19_45355595	19	45355595	T	C	0.2326	-0.189286	0.023874	2.46e-15	0.01218	cg10762466	19	45347693	cis
rs4802241	19_45355743	19	45355743	C	A	0.1775	-0.185718	0.02612	1.26e-12	0.009823	cg10762466	19	45347693	cis
rs10421035	19_45356674	19	45356674	G	A	0.2515	-0.153098	0.023291	5.17e-11	0.008408	cg10762466	19	45347693	cis
rs12971462	19_45356895	19	45356895	A	G	0.2314	-0.191158	0.023909	1.45e-15	0.01239	cg10762466	19	45347693	cis
rs2927468	19_45357939	19	45357939	G	A	0.5316	-0.210222	0.020136	2.21e-25	0.02094	cg10762466	19	45347693	cis
rs71364511	19_45358181	19	45358181	A	G	0.2385	-0.191208	0.023655	7.04e-16	0.01266	cg10762466	19	45347693	cis
rs7249933	19_45358235	19	45358235	T	C	0.1251	0.31651	0.030311	2.16e-25	0.02095	cg10762466	19	45347693	cis
rs10410835	19_45358353	19	45358353	C	T	0.5268	-0.209038	0.020037	2.39e-25	0.02091	cg10762466	19	45347693	cis
rs2927466	19_45359148	19	45359148	G	C	0.2322	-0.189925	0.02387	1.96e-15	0.01227	cg10762466	19	45347693	cis
rs3112438	19_45359570	19	45359570	G	A	0.2312	-0.194346	0.023942	5.33e-16	0.01277	cg10762466	19	45347693	cis
rs2972557	19_45360573	19	45360573	A	G	0.8717	-0.192735	0.030701	3.58e-10	0.007675	cg10762466	19	45347693	cis
rs365653	19_45361646	19	45361646	G	A	0.1247	0.219182	0.030964	1.56e-12	0.009737	cg10762466	19	45347693	cis
rs12610257	19_45363392	19	45363392	T	C	0.1769	-0.167345	0.026076	1.46e-10	0.008017	cg10762466	19	45347693	cis
rs73050216	19_45367502	19	45367502	C	G	0.1751	-0.164838	0.026079	2.72e-10	0.007779	cg10762466	19	45347693	cis
rs41290098	19_45370278	19	45370278	T	A	0.1793	-0.169614	0.026184	9.75e-11	0.008167	cg10762466	19	45347693	cis
rs4803766	19_45371168	19	45371168	A	G	0.4303	0.123762	0.020235	9.94e-10	0.007287	cg10762466	19	45347693	cis
rs404935	19_45372794	19	45372794	A	G	0.1606	0.283149	0.02703	1.52e-25	0.02108	cg10762466	19	45347693	cis
rs395908	19_45373565	19	45373565	A	G	0.1613	0.282571	0.026909	1.18e-25	0.02118	cg10762466	19	45347693	cis
rs519113	19_45376284	19	45376284	G	C	0.2337	0.213847	0.023438	8.64e-20	0.01607	cg10762466	19	45347693	cis
rs73050293	19_45379746	19	45379746	G	A	0.1262	0.226057	0.030678	1.87e-13	0.01054	cg10762466	19	45347693	cis
rs11668861	19_45380970	19	45380970	T	G	0.4563	-0.139261	0.019896	2.75e-12	0.009522	cg10762466	19	45347693	cis
rs41290120	19_45382675	19	45382675	A	G	0.0506	0.484941	0.045612	2.93e-26	0.0217	cg10762466	19	45347693	cis
rs405697	19_45404691	19	45404691	G	A	0.7077	0.154687	0.021956	1.97e-12	0.009647	cg10762466	19	45347693	cis
rs449647	19_45408564	19	45408564	T	A	0.1727	0.213769	0.027587	1.02e-14	0.01165	cg10762466	19	45347693	cis
rs405509	19_45408836	19	45408836	G	T	0.4942	0.162304	0.019809	2.86e-16	0.013	cg10762466	19	45347693	cis
rs440446	19_45409167	19	45409167	G	C	0.6254	0.14284	0.020617	4.53e-12	0.009331	cg10762466	19	45347693	cis
rs7412	19_45412079	19	45412079	T	C	0.0762	0.293336	0.037577	6.49e-15	0.01182	cg10762466	19	45347693	cis
rs72654473	19_45414399	19	45414399	A	C	0.1027	0.215437	0.032405	3.13e-11	0.008599	cg10762466	19	45347693	cis
rs445925	19_45415640	19	45415640	A	G	0.1046	0.214974	0.032724	5.31e-11	0.008398	cg10762466	19	45347693	cis
rs390082	19_45416831	19	45416831	G	T	0.1066	0.212659	0.032387	5.42e-11	0.00839	cg10762466	19	45347693	cis
rs144311893	19_45423944	19	45423944	T	C	0.0223	0.49879	0.071861	4.14e-12	0.009366	cg10762466	19	45347693	cis
rs28739587	19_45325229	19	45325229	A	G	0.012	1.1052	0.098975	8.81e-29	0.02387	cg11643040	19	45361327	cis
rs10406338	19_45326217	19	45326217	C	T	0.332	-0.175196	0.021104	1.18e-16	0.01334	cg11643040	19	45361327	cis
rs10405693	19_45326664	19	45326664	T	C	0.3261	-0.174026	0.021137	2.06e-16	0.01312	cg11643040	19	45361327	cis
rs10412413	19_45327309	19	45327309	T	C	0.3325	-0.170173	0.021066	7.34e-16	0.01264	cg11643040	19	45361327	cis
rs4803758	19_45327423	19	45327423	T	G	0.3262	-0.173267	0.021145	2.84e-16	0.013	cg11643040	19	45361327	cis
rs58132661	19_45328367	19	45328367	T	A	0.3217	-0.176002	0.021346	1.87e-16	0.01316	cg11643040	19	45361327	cis
rs58826447	19_45328379	19	45328379	A	T	0.3222	-0.177958	0.021337	8.39e-17	0.01346	cg11643040	19	45361327	cis
rs58446550	19_45328380	19	45328380	A	C	0.3223	-0.178278	0.021346	7.62e-17	0.01349	cg11643040	19	45361327	cis
rs79456950	19_45329097	19	45329097	T	G	0.0116	1.16065	0.099145	1.9e-31	0.02617	cg11643040	19	45361327	cis
rs10402271	19_45329214	19	45329214	G	T	0.3281	-0.169704	0.02095	6.13e-16	0.0127	cg11643040	19	45361327	cis
rs10402524	19_45329344	19	45329344	C	T	0.3277	-0.17047	0.020945	4.46e-16	0.01282	cg11643040	19	45361327	cis
rs6509173	19_45330999	19	45330999	G	A	0.7968	-0.17506	0.024628	1.28e-12	0.009812	cg11643040	19	45361327	cis
rs4803760	19_45333834	19	45333834	C	T	0.8015	-0.18026	0.024862	4.46e-13	0.0102	cg11643040	19	45361327	cis
rs56394238	19_45335676	19	45335676	G	A	0.4603	-0.178996	0.019784	1.75e-19	0.0158	cg11643040	19	45361327	cis
rs7359852	19_45336035	19	45336035	C	T	0.3127	-0.198054	0.021346	2.09e-20	0.0166	cg11643040	19	45361327	cis
rs3021439	19_45336443	19	45336443	A	G	0.3136	-0.19687	0.021351	3.56e-20	0.0164	cg11643040	19	45361327	cis
rs2927481	19_45337249	19	45337249	A	C	0.3313	-0.154231	0.021053	2.56e-13	0.01042	cg11643040	19	45361327	cis
rs2927480	19_45337385	19	45337385	C	G	0.313	-0.196385	0.021322	3.91e-20	0.01636	cg11643040	19	45361327	cis
rs11667241	19_45337504	19	45337504	C	G	0.3238	-0.183367	0.021137	4.77e-18	0.01455	cg11643040	19	45361327	cis
rs12976241	19_45337863	19	45337863	C	T	0.7099	-0.141565	0.021937	1.17e-10	0.008101	cg11643040	19	45361327	cis
rs73048288	19_45338523	19	45338523	C	G	0.3161	-0.195925	0.021265	3.8e-20	0.01638	cg11643040	19	45361327	cis
rs2927482	19_45340138	19	45340138	A	G	0.7098	-0.14557	0.022033	4.13e-11	0.008488	cg11643040	19	45361327	cis
rs73048293	19_45340736	19	45340736	A	G	0.32	-0.199516	0.021241	7.13e-21	0.01701	cg11643040	19	45361327	cis
rs12462274	19_45341540	19	45341540	G	A	0.3204	-0.198937	0.021252	9.63e-21	0.01689	cg11643040	19	45361327	cis
rs12459575	19_45341904	19	45341904	A	G	0.3203	-0.197816	0.021244	1.53e-20	0.01672	cg11643040	19	45361327	cis
rs74579864	19_45342007	19	45342007	C	G	0.3191	-0.194144	0.021306	9.63e-20	0.01602	cg11643040	19	45361327	cis
rs4803761	19_45342114	19	45342114	G	A	0.323	-0.165009	0.021233	8.53e-15	0.01171	cg11643040	19	45361327	cis
rs4803762	19_45342161	19	45342161	A	G	0.3241	-0.198035	0.021261	1.48e-20	0.01673	cg11643040	19	45361327	cis
rs2199575	19_45345623	19	45345623	A	G	0.2993	-0.204347	0.021617	4.03e-21	0.01722	cg11643040	19	45361327	cis
rs2199576	19_45345708	19	45345708	A	G	0.8202	-0.15933	0.026189	1.24e-09	0.007207	cg11643040	19	45361327	cis
rs148601586	19_45346666	19	45346666	G	C	0.014	0.688288	0.086376	1.8e-15	0.0123	cg11643040	19	45361327	cis
rs76694045	19_45346959	19	45346959	G	A	0.0104	1.31842	0.105401	1.26e-35	0.02977	cg11643040	19	45361327	cis
rs11668738	19_45347561	19	45347561	G	T	0.8371	-0.171951	0.027066	2.22e-10	0.007853	cg11643040	19	45361327	cis
rs4452060	19_45347911	19	45347911	A	C	0.4262	-0.18171	0.020027	1.39e-19	0.01589	cg11643040	19	45361327	cis
rs12162222	19_45348522	19	45348522	T	G	0.3017	-0.208209	0.021633	7.82e-22	0.01784	cg11643040	19	45361327	cis
rs2927472	19_45349369	19	45349369	C	T	0.8391	-0.172948	0.027165	2.02e-10	0.007887	cg11643040	19	45361327	cis
rs3810143	19_45349402	19	45349402	C	T	0.4236	-0.182104	0.020013	1.1e-19	0.01598	cg11643040	19	45361327	cis
rs12974942	19_45352487	19	45352487	T	A	0.4179	-0.1796	0.020307	1.09e-18	0.01511	cg11643040	19	45361327	cis
rs2972566	19_45354238	19	45354238	C	G	0.8197	-0.207983	0.026281	2.77e-15	0.01213	cg11643040	19	45361327	cis
rs2972559	19_45355721	19	45355721	G	C	0.2809	-0.281444	0.022187	1.39e-36	0.03059	cg11643040	19	45361327	cis
rs2972558	19_45356141	19	45356141	T	C	0.6551	-0.195677	0.020944	1.16e-20	0.01683	cg11643040	19	45361327	cis
rs73050205	19_45356464	19	45356464	A	T	0.2724	-0.280939	0.022462	1.28e-35	0.02977	cg11643040	19	45361327	cis
rs112668175	19_45356995	19	45356995	T	C	0.0169	1.30407	0.080071	8.62e-59	0.04945	cg11643040	19	45361327	cis
rs35396326	19_45357003	19	45357003	G	C	0.2952	-0.183572	0.022055	9.68e-17	0.0134	cg11643040	19	45361327	cis
rs4803763	19_45357291	19	45357291	C	G	0.2732	-0.289857	0.022467	8.82e-38	0.03161	cg11643040	19	45361327	cis
rs4803764	19_45357377	19	45357377	C	T	0.2724	-0.284399	0.022413	1.32e-36	0.03061	cg11643040	19	45361327	cis
rs2927468	19_45357939	19	45357939	G	A	0.5315	-0.178627	0.020195	1.08e-18	0.01511	cg11643040	19	45361327	cis
rs10410835	19_45358353	19	45358353	C	T	0.5268	-0.17586	0.0201	2.49e-18	0.01479	cg11643040	19	45361327	cis
rs192849087	19_45358575	19	45358575	A	G	0.0162	1.34285	0.080744	4.95e-61	0.05145	cg11643040	19	45361327	cis
rs56317818	19_45359586	19	45359586	T	C	0.2811	-0.28631	0.022201	9.45e-38	0.03159	cg11643040	19	45361327	cis
rs12462573	19_45359706	19	45359706	A	G	0.2739	-0.289282	0.022429	9.29e-38	0.03159	cg11643040	19	45361327	cis
rs75765623	19_45359776	19	45359776	T	C	0.0162	1.35008	0.080942	1.86e-61	0.05174	cg11643040	19	45361327	cis
rs183610051	19_45359945	19	45359945	A	G	0.0126	0.670047	0.092944	6.04e-13	0.01009	cg11643040	19	45361327	cis
rs2972557	19_45360573	19	45360573	A	G	0.8717	-0.186249	0.030698	1.37e-09	0.007167	cg11643040	19	45361327	cis
rs12463239	19_45360754	19	45360754	A	G	0.1494	-0.299367	0.028567	1.46e-25	0.02108	cg11643040	19	45361327	cis
rs3852856	19_45361574	19	45361574	A	G	0.1939	-0.293034	0.024929	1.1e-31	0.02638	cg11643040	19	45361327	cis
rs12610257	19_45363392	19	45363392	T	C	0.1771	0.173092	0.026058	3.25e-11	0.008579	cg11643040	19	45361327	cis
rs12978931	19_45363700	19	45363700	G	A	0.1906	0.281423	0.025331	1.66e-28	0.02364	cg11643040	19	45361327	cis
rs73050216	19_45367502	19	45367502	C	G	0.1753	0.170826	0.02606	5.84e-11	0.008357	cg11643040	19	45361327	cis
rs8105340	19_45367777	19	45367777	T	C	0.8843	-0.239709	0.03146	2.79e-14	0.01126	cg11643040	19	45361327	cis
rs112283362	19_45367905	19	45367905	G	A	0.016	1.22337	0.081256	1.15e-50	0.04256	cg11643040	19	45361327	cis
rs41290098	19_45370278	19	45370278	T	A	0.1794	0.171905	0.02617	5.33e-11	0.008391	cg11643040	19	45361327	cis
rs12610605	19_45370838	19	45370838	A	G	0.1802	0.174856	0.025742	1.19e-11	0.008967	cg11643040	19	45361327	cis
rs149529419	19_45371328	19	45371328	A	G	0.0146	1.28054	0.084912	9.04e-51	0.0427	cg11643040	19	45361327	cis
rs58521715	19_45372129	19	45372129	T	A	0.2723	-0.26263	0.022021	1.45e-32	0.02714	cg11643040	19	45361327	cis
rs60389450	19_45372184	19	45372184	C	A	0.256	-0.368237	0.022298	3.33e-60	0.05077	cg11643040	19	45361327	cis
rs17561351	19_45372329	19	45372329	G	A	0.0638	-0.346602	0.040531	1.41e-17	0.01414	cg11643040	19	45361327	cis
rs8104483	19_45372354	19	45372354	G	T	0.2712	-0.26677	0.02205	1.86e-33	0.02791	cg11643040	19	45361327	cis
rs404935	19_45372794	19	45372794	A	G	0.1606	0.286534	0.027017	3.86e-26	0.02158	cg11643040	19	45361327	cis
rs4803767	19_45372959	19	45372959	T	C	0.2594	-0.362259	0.022213	7.23e-59	0.04958	cg11643040	19	45361327	cis
rs395908	19_45373565	19	45373565	A	G	0.1613	0.285911	0.026895	2.97e-26	0.02168	cg11643040	19	45361327	cis
rs11671274	19_45376317	19	45376317	G	C	0.0589	-0.345734	0.041883	1.73e-16	0.01319	cg11643040	19	45361327	cis
rs11672399	19_45377098	19	45377098	A	C	0.0718	-0.270591	0.038359	1.87e-12	0.009665	cg11643040	19	45361327	cis
rs393584	19_45377334	19	45377334	A	G	0.351	0.293908	0.02023	2.43e-47	0.03975	cg11643040	19	45361327	cis
rs2075642	19_45377467	19	45377467	A	G	0.1998	-0.22225	0.024809	3.88e-19	0.0155	cg11643040	19	45361327	cis
rs34278513	19_45378144	19	45378144	T	C	0.111	0.250657	0.031589	2.34e-15	0.0122	cg11643040	19	45361327	cis
rs11665676	19_45378719	19	45378719	T	C	0.0501	-0.287814	0.045309	2.23e-10	0.007851	cg11643040	19	45361327	cis
rs387976	19_45379060	19	45379060	C	A	0.3534	0.298631	0.020236	9e-49	0.04096	cg11643040	19	45361327	cis
rs3852859	19_45379309	19	45379309	C	T	0.2007	-0.21768	0.024835	2.18e-18	0.01484	cg11643040	19	45361327	cis
rs369599	19_45379336	19	45379336	T	C	0.3033	0.263245	0.021466	2.51e-34	0.02865	cg11643040	19	45361327	cis
rs412776	19_45379516	19	45379516	A	G	0.1105	0.253344	0.031825	1.91e-15	0.01228	cg11643040	19	45361327	cis
rs370705	19_45379638	19	45379638	T	C	0.3017	0.264482	0.021483	1.42e-34	0.02887	cg11643040	19	45361327	cis
rs419925	19_45380126	19	45380126	C	G	0.3033	0.264253	0.021497	1.78e-34	0.02878	cg11643040	19	45361327	cis
rs421812	19_45380545	19	45380545	T	G	0.3016	0.266403	0.021521	6.12e-35	0.02918	cg11643040	19	45361327	cis
rs3865427	19_45380961	19	45380961	A	C	0.1099	0.25449	0.031919	1.73e-15	0.01231	cg11643040	19	45361327	cis
rs150639620	19_45381292	19	45381292	T	G	0.0512	-0.288309	0.045402	2.26e-10	0.007846	cg11643040	19	45361327	cis
rs3729640	19_45381917	19	45381917	T	C	0.2055	-0.198247	0.024649	9.78e-16	0.01253	cg11643040	19	45361327	cis
rs41290120	19_45382675	19	45382675	A	G	0.0505	0.276834	0.04595	1.77e-09	0.007068	cg11643040	19	45361327	cis
rs71352237	19_45383079	19	45383079	C	T	0.1129	0.244629	0.031593	1.08e-14	0.01162	cg11643040	19	45361327	cis
rs34224078	19_45383115	19	45383115	G	A	0.1082	0.253208	0.032295	4.95e-15	0.01191	cg11643040	19	45361327	cis
rs35879138	19_45383139	19	45383139	A	T	0.1084	0.25414	0.032257	3.66e-15	0.01203	cg11643040	19	45361327	cis
rs148303016	19_45383830	19	45383830	T	C	0.0538	-0.273538	0.0444	7.52e-10	0.007389	cg11643040	19	45361327	cis
rs79701229	19_45384931	19	45384931	A	G	0.0153	0.610498	0.082344	1.35e-13	0.01066	cg11643040	19	45361327	cis
rs140684051	19_45399456	19	45399456	T	C	0.0129	1.10838	0.096812	3.68e-30	0.02506	cg11643040	19	45361327	cis
rs670414	6_109529912	6	109529912	G	A	0.5633	0.122921	0.020063	9.31e-10	0.00731	cg12403973	22	42230899	trans
rs351728	6_109549099	6	109549099	C	T	0.4186	-0.126566	0.02015	3.5e-10	0.007679	cg12403973	22	42230899	trans
rs436880	6_109553069	6	109553069	T	C	0.4178	-0.128414	0.020148	1.94e-10	0.007905	cg12403973	22	42230899	trans
rs6919423	6_109558471	6	109558471	A	G	0.427	-0.125197	0.020015	4.14e-10	0.007616	cg12403973	22	42230899	trans
rs9386774	6_109561646	6	109561646	T	C	0.4447	-0.129191	0.019908	9.02e-11	0.008193	cg12403973	22	42230899	trans
rs9386775	6_109561779	6	109561779	C	T	0.4448	-0.12849	0.019902	1.14e-10	0.00811	cg12403973	22	42230899	trans
rs11964178	6_109562035	6	109562035	G	A	0.4454	-0.128872	0.019897	9.81e-11	0.008162	cg12403973	22	42230899	trans
rs13211313	6_109562074	6	109562074	C	G	0.4447	-0.128022	0.019897	1.32e-10	0.008055	cg12403973	22	42230899	trans
rs9320278	6_109562589	6	109562589	C	T	0.4379	-0.124447	0.019895	4.13e-10	0.007617	cg12403973	22	42230899	trans
rs9386780	6_109584410	6	109584410	G	A	0.5318	-0.145707	0.019996	3.42e-13	0.01031	cg12403973	22	42230899	trans
rs932223	6_109586656	6	109586656	C	T	0.5008	-0.128312	0.01982	1e-10	0.008154	cg12403973	22	42230899	trans
rs9487023	6_109590004	6	109590004	G	A	0.4655	-0.131101	0.01991	4.79e-11	0.008434	cg12403973	22	42230899	trans
rs6910696	6_109592329	6	109592329	T	A	0.5011	-0.128451	0.019809	9.33e-11	0.008181	cg12403973	22	42230899	trans
rs7748641	6_109592381	6	109592381	T	C	0.501	-0.128829	0.019804	8.14e-11	0.008232	cg12403973	22	42230899	trans
rs6568558	6_109592701	6	109592701	T	A	0.5009	-0.129058	0.019801	7.48e-11	0.008264	cg12403973	22	42230899	trans
rs6568559	6_109592751	6	109592751	T	C	0.5374	-0.145354	0.019854	2.65e-13	0.0104	cg12403973	22	42230899	trans
rs6568560	6_109592851	6	109592851	A	G	0.5374	-0.145337	0.019854	2.67e-13	0.0104	cg12403973	22	42230899	trans
rs6568561	6_109592909	6	109592909	G	A	0.5009	-0.128715	0.019803	8.43e-11	0.008219	cg12403973	22	42230899	trans
rs9398193	6_109593134	6	109593134	T	G	0.5374	-0.145337	0.019854	2.67e-13	0.0104	cg12403973	22	42230899	trans
rs7753697	6_109593292	6	109593292	G	A	0.5374	-0.145354	0.019854	2.65e-13	0.0104	cg12403973	22	42230899	trans
rs7753705	6_109593302	6	109593302	C	A	0.5374	-0.145354	0.019854	2.65e-13	0.0104	cg12403973	22	42230899	trans
rs1829694	6_109593860	6	109593860	T	G	0.5374	-0.145354	0.019854	2.65e-13	0.0104	cg12403973	22	42230899	trans
rs1608044	6_109594076	6	109594076	C	T	0.5374	-0.145354	0.019854	2.65e-13	0.0104	cg12403973	22	42230899	trans
rs4383852	6_109594475	6	109594475	A	G	0.5374	-0.14534	0.019855	2.68e-13	0.0104	cg12403973	22	42230899	trans
rs1521905	6_109594515	6	109594515	C	T	0.5374	-0.14534	0.019855	2.68e-13	0.0104	cg12403973	22	42230899	trans
rs6568564	6_109594586	6	109594586	C	T	0.5374	-0.14534	0.019855	2.68e-13	0.0104	cg12403973	22	42230899	trans
rs6928622	6_109595112	6	109595112	T	C	0.5379	-0.145814	0.019864	2.3e-13	0.01046	cg12403973	22	42230899	trans
rs6929438	6_109595506	6	109595506	T	C	0.5374	-0.145354	0.019854	2.65e-13	0.0104	cg12403973	22	42230899	trans
rs1608042	6_109595631	6	109595631	A	G	0.5374	-0.145345	0.019852	2.65e-13	0.0104	cg12403973	22	42230899	trans
rs1608041	6_109595903	6	109595903	A	G	0.5374	-0.145354	0.019854	2.65e-13	0.0104	cg12403973	22	42230899	trans
rs9372208	6_109596168	6	109596168	G	A	0.5374	-0.145337	0.019854	2.67e-13	0.0104	cg12403973	22	42230899	trans
rs9400266	6_109596193	6	109596193	A	T	0.5374	-0.145315	0.019853	2.69e-13	0.0104	cg12403973	22	42230899	trans
rs6568566	6_109596792	6	109596792	A	G	0.5374	-0.144896	0.019847	3.09e-13	0.01035	cg12403973	22	42230899	trans
rs6568567	6_109596993	6	109596993	G	A	0.5375	-0.145099	0.019855	2.92e-13	0.01037	cg12403973	22	42230899	trans
rs6568568	6_109597048	6	109597048	T	C	0.5374	-0.145315	0.019853	2.69e-13	0.0104	cg12403973	22	42230899	trans
rs7775206	6_109597222	6	109597222	G	A	0.5375	-0.14532	0.019853	2.69e-13	0.0104	cg12403973	22	42230899	trans
rs1915835	6_109597483	6	109597483	T	C	0.5009	-0.128778	0.019801	8.23e-11	0.008228	cg12403973	22	42230899	trans
rs1915834	6_109597624	6	109597624	A	C	0.5013	-0.129025	0.019823	7.93e-11	0.008242	cg12403973	22	42230899	trans
rs6925716	6_109597641	6	109597641	C	T	0.5379	-0.145726	0.019864	2.38e-13	0.01045	cg12403973	22	42230899	trans
rs6903107	6_109597711	6	109597711	G	A	0.5374	-0.145268	0.019853	2.74e-13	0.01039	cg12403973	22	42230899	trans
rs4406271	6_109598213	6	109598213	A	G	0.5372	-0.144979	0.019865	3.14e-13	0.01034	cg12403973	22	42230899	trans
rs2884012	6_109598221	6	109598221	T	C	0.5371	-0.14497	0.019866	3.16e-13	0.01034	cg12403973	22	42230899	trans
rs13195816	6_109598624	6	109598624	C	T	0.5444	-0.148922	0.019885	7.51e-14	0.01088	cg12403973	22	42230899	trans
rs13210424	6_109598737	6	109598737	A	G	0.5374	-0.145035	0.019848	2.94e-13	0.01037	cg12403973	22	42230899	trans
rs13210693	6_109598964	6	109598964	A	G	0.5374	-0.145035	0.019848	2.94e-13	0.01037	cg12403973	22	42230899	trans
rs6910119	6_109599263	6	109599263	G	A	0.5373	-0.145088	0.019849	2.9e-13	0.01037	cg12403973	22	42230899	trans
rs2884013	6_109599952	6	109599952	T	C	0.5373	-0.145122	0.019851	2.87e-13	0.01037	cg12403973	22	42230899	trans
rs9400267	6_109600164	6	109600164	C	T	0.5373	-0.145085	0.019849	2.9e-13	0.01037	cg12403973	22	42230899	trans
rs9374077	6_109600194	6	109600194	T	C	0.5373	-0.145085	0.019849	2.9e-13	0.01037	cg12403973	22	42230899	trans
rs9386787	6_109600293	6	109600293	G	A	0.5443	-0.148825	0.019886	7.83e-14	0.01087	cg12403973	22	42230899	trans
rs7773775	6_109600339	6	109600339	C	T	0.5373	-0.145103	0.019849	2.88e-13	0.01037	cg12403973	22	42230899	trans
rs9386788	6_109600523	6	109600523	G	A	0.5373	-0.145085	0.019849	2.9e-13	0.01037	cg12403973	22	42230899	trans
rs9400268	6_109600550	6	109600550	T	C	0.5373	-0.145085	0.019849	2.9e-13	0.01037	cg12403973	22	42230899	trans
rs6933326	6_109601333	6	109601333	T	C	0.5373	-0.145038	0.01985	2.95e-13	0.01036	cg12403973	22	42230899	trans
rs9398196	6_109601554	6	109601554	G	A	0.5373	-0.145168	0.019851	2.83e-13	0.01038	cg12403973	22	42230899	trans
rs9372209	6_109601684	6	109601684	C	T	0.5373	-0.145085	0.019849	2.9e-13	0.01037	cg12403973	22	42230899	trans
rs9372210	6_109601703	6	109601703	C	G	0.5373	-0.145085	0.019849	2.9e-13	0.01037	cg12403973	22	42230899	trans
rs7773213	6_109601885	6	109601885	T	C	0.5373	-0.145085	0.019849	2.9e-13	0.01037	cg12403973	22	42230899	trans
rs2222392	6_109602303	6	109602303	C	T	0.5373	-0.145203	0.019853	2.8e-13	0.01038	cg12403973	22	42230899	trans
rs7773815	6_109602343	6	109602343	C	A	0.5439	-0.147906	0.019899	1.17e-13	0.01072	cg12403973	22	42230899	trans
rs7755970	6_109602359	6	109602359	C	T	0.5437	-0.148345	0.01989	9.5e-14	0.01079	cg12403973	22	42230899	trans
rs7774377	6_109602443	6	109602443	A	G	0.5443	-0.148869	0.019885	7.68e-14	0.01087	cg12403973	22	42230899	trans
rs7774390	6_109602461	6	109602461	C	G	0.5443	-0.148869	0.019885	7.68e-14	0.01087	cg12403973	22	42230899	trans
rs9386789	6_109603218	6	109603218	G	A	0.5078	-0.131914	0.019802	2.86e-11	0.00863	cg12403973	22	42230899	trans
rs9480920	6_109605322	6	109605322	A	C	0.5076	-0.132171	0.019809	2.66e-11	0.008657	cg12403973	22	42230899	trans
rs9487033	6_109605388	6	109605388	C	G	0.5077	-0.132374	0.019816	2.51e-11	0.008678	cg12403973	22	42230899	trans
rs9480921	6_109605668	6	109605668	A	G	0.5077	-0.132314	0.019809	2.53e-11	0.008676	cg12403973	22	42230899	trans
rs9487034	6_109605899	6	109605899	C	T	0.5076	-0.132199	0.019809	2.63e-11	0.008661	cg12403973	22	42230899	trans
rs9400269	6_109606065	6	109606065	G	C	0.5074	-0.130561	0.019802	4.51e-11	0.008456	cg12403973	22	42230899	trans
rs9480922	6_109607211	6	109607211	A	G	0.5076	-0.132199	0.019809	2.63e-11	0.008661	cg12403973	22	42230899	trans
rs9480923	6_109607369	6	109607369	C	G	0.5078	-0.132475	0.019814	2.42e-11	0.008693	cg12403973	22	42230899	trans
rs9487036	6_109607449	6	109607449	T	C	0.5078	-0.132475	0.019814	2.42e-11	0.008693	cg12403973	22	42230899	trans
rs9400270	6_109607488	6	109607488	A	G	0.5077	-0.132466	0.019815	2.44e-11	0.00869	cg12403973	22	42230899	trans
rs9400271	6_109607556	6	109607556	A	G	0.5076	-0.132199	0.019809	2.63e-11	0.008661	cg12403973	22	42230899	trans
rs6932503	6_109607958	6	109607958	A	G	0.5265	-0.147473	0.020073	2.2e-13	0.01048	cg12403973	22	42230899	trans
rs9386790	6_109608460	6	109608460	C	A	0.5076	-0.132214	0.01981	2.63e-11	0.008662	cg12403973	22	42230899	trans
rs9386791	6_109608497	6	109608497	T	C	0.5075	-0.132175	0.019813	2.69e-11	0.008654	cg12403973	22	42230899	trans
rs7772602	6_109608661	6	109608661	C	G	0.5077	-0.132455	0.019817	2.45e-11	0.008687	cg12403973	22	42230899	trans
rs7773331	6_109609208	6	109609208	T	C	0.5077	-0.132559	0.019816	2.37e-11	0.008701	cg12403973	22	42230899	trans
rs9374079	6_109609619	6	109609619	G	A	0.5077	-0.132601	0.019817	2.34e-11	0.008706	cg12403973	22	42230899	trans
rs9372211	6_109609648	6	109609648	T	C	0.5075	-0.132089	0.01981	2.75e-11	0.008645	cg12403973	22	42230899	trans
rs9386792	6_109609975	6	109609975	A	G	0.5061	-0.132436	0.019852	2.68e-11	0.008654	cg12403973	22	42230899	trans
rs9398197	6_109609988	6	109609988	A	C	0.5066	-0.133085	0.019849	2.14e-11	0.008741	cg12403973	22	42230899	trans
rs9386793	6_109610002	6	109610002	A	C	0.5064	-0.133249	0.01985	2.01e-11	0.008762	cg12403973	22	42230899	trans
rs9487038	6_109610152	6	109610152	C	T	0.5075	-0.132185	0.019814	2.68e-11	0.008655	cg12403973	22	42230899	trans
rs9487039	6_109610163	6	109610163	T	A	0.5076	-0.132513	0.019817	2.41e-11	0.008695	cg12403973	22	42230899	trans
rs9487042	6_109610443	6	109610443	G	T	0.5076	-0.132513	0.019817	2.41e-11	0.008695	cg12403973	22	42230899	trans
rs9487043	6_109610474	6	109610474	T	C	0.5082	-0.133773	0.019822	1.58e-11	0.008855	cg12403973	22	42230899	trans
rs1111866	6_109610846	6	109610846	T	G	0.5074	-0.132178	0.019813	2.68e-11	0.008655	cg12403973	22	42230899	trans
rs1111865	6_109610863	6	109610863	T	C	0.5074	-0.132304	0.019815	2.57e-11	0.008669	cg12403973	22	42230899	trans
rs1111864	6_109611138	6	109611138	G	A	0.5074	-0.132232	0.019811	2.62e-11	0.008663	cg12403973	22	42230899	trans
rs1111863	6_109611206	6	109611206	G	A	0.5075	-0.132265	0.019818	2.63e-11	0.008662	cg12403973	22	42230899	trans
rs4601178	6_109611246	6	109611246	A	G	0.5074	-0.131988	0.019813	2.86e-11	0.00863	cg12403973	22	42230899	trans
rs9386794	6_109611521	6	109611521	C	A	0.5075	-0.132446	0.019816	2.46e-11	0.008687	cg12403973	22	42230899	trans
rs4403290	6_109611583	6	109611583	T	A	0.5074	-0.132277	0.019809	2.56e-11	0.008671	cg12403973	22	42230899	trans
rs882074	6_109611720	6	109611720	T	C	0.5074	-0.132277	0.019809	2.56e-11	0.008671	cg12403973	22	42230899	trans
rs882072	6_109611806	6	109611806	G	A	0.5074	-0.132288	0.019812	2.57e-11	0.008669	cg12403973	22	42230899	trans
rs1320612	6_109611990	6	109611990	A	C	0.5075	-0.132205	0.01981	2.64e-11	0.008661	cg12403973	22	42230899	trans
rs6924776	6_109612276	6	109612276	G	A	0.5076	-0.13279	0.019816	2.19e-11	0.008732	cg12403973	22	42230899	trans
rs6924815	6_109612344	6	109612344	G	A	0.5074	-0.132289	0.019809	2.55e-11	0.008673	cg12403973	22	42230899	trans
rs6568569	6_109613196	6	109613196	A	C	0.4721	-0.133791	0.019881	1.81e-11	0.008806	cg12403973	22	42230899	trans
rs6568570	6_109613241	6	109613241	G	T	0.4721	-0.133603	0.019882	1.93e-11	0.00878	cg12403973	22	42230899	trans
rs6568571	6_109613252	6	109613252	T	A	0.4652	-0.12496	0.019995	4.29e-10	0.007603	cg12403973	22	42230899	trans
rs7748918	6_109613564	6	109613564	C	T	0.4723	-0.134269	0.019886	1.54e-11	0.008863	cg12403973	22	42230899	trans
rs1521908	6_109613986	6	109613986	C	T	0.5076	-0.132749	0.019808	2.18e-11	0.008733	cg12403973	22	42230899	trans
rs11757567	6_109614713	6	109614713	A	G	0.4723	-0.134056	0.019878	1.64e-11	0.008843	cg12403973	22	42230899	trans
rs13203155	6_109614844	6	109614844	T	C	0.4724	-0.134338	0.019882	1.49e-11	0.008876	cg12403973	22	42230899	trans
rs13219432	6_109614905	6	109614905	C	T	0.4724	-0.134338	0.019882	1.49e-11	0.008876	cg12403973	22	42230899	trans
rs13219561	6_109615038	6	109615038	G	T	0.4723	-0.134056	0.019878	1.64e-11	0.008843	cg12403973	22	42230899	trans
rs9487048	6_109615603	6	109615603	T	G	0.4724	-0.134343	0.019881	1.49e-11	0.008877	cg12403973	22	42230899	trans
rs7744284	6_109616218	6	109616218	T	C	0.5439	-0.149851	0.019898	5.47e-14	0.011	cg12403973	22	42230899	trans
rs9374080	6_109616420	6	109616420	C	T	0.4723	-0.134051	0.019876	1.64e-11	0.008843	cg12403973	22	42230899	trans
rs9386795	6_109616528	6	109616528	A	G	0.4723	-0.134056	0.019878	1.64e-11	0.008843	cg12403973	22	42230899	trans
rs9400272	6_109616762	6	109616762	G	A	0.4724	-0.134338	0.019882	1.49e-11	0.008876	cg12403973	22	42230899	trans
rs1341271	6_109617542	6	109617542	A	T	0.4723	-0.134051	0.019876	1.64e-11	0.008843	cg12403973	22	42230899	trans
rs5005289	6_109617673	6	109617673	G	C	0.4724	-0.134333	0.019881	1.49e-11	0.008876	cg12403973	22	42230899	trans
rs9386796	6_109618704	6	109618704	T	C	0.4722	-0.134237	0.019878	1.53e-11	0.008866	cg12403973	22	42230899	trans
rs9320282	6_109619377	6	109619377	G	A	0.5439	-0.149853	0.019896	5.44e-14	0.011	cg12403973	22	42230899	trans
rs9487053	6_109619697	6	109619697	C	T	0.5439	-0.149993	0.019902	5.25e-14	0.01102	cg12403973	22	42230899	trans
rs6927569	6_109621494	6	109621494	C	T	0.5439	-0.149918	0.019902	5.39e-14	0.01101	cg12403973	22	42230899	trans
rs11961369	6_109624771	6	109624771	A	G	0.4723	-0.134056	0.019885	1.67e-11	0.008836	cg12403973	22	42230899	trans
rs13209277	6_109624963	6	109624963	A	T	0.543	-0.150512	0.019919	4.52e-14	0.01108	cg12403973	22	42230899	trans
rs1546722	6_109625797	6	109625797	G	A	0.5432	-0.151497	0.019905	2.97e-14	0.01123	cg12403973	22	42230899	trans
rs1546723	6_109625879	6	109625879	A	G	0.4651	-0.131305	0.019926	4.64e-11	0.008446	cg12403973	22	42230899	trans
rs1008084	6_109626965	6	109626965	A	G	0.4727	-0.134121	0.01992	1.77e-11	0.008814	cg12403973	22	42230899	trans
rs6902892	6_109627601	6	109627601	A	C	0.5433	-0.15126	0.019923	3.43e-14	0.01118	cg12403973	22	42230899	trans
rs5012479	6_109630096	6	109630096	G	T	0.5433	-0.151287	0.019922	3.39e-14	0.01119	cg12403973	22	42230899	trans
rs9487058	6_109631060	6	109631060	C	A	0.5433	-0.151287	0.019922	3.39e-14	0.01119	cg12403973	22	42230899	trans
rs6903695	6_109631422	6	109631422	C	G	0.5433	-0.151333	0.019923	3.34e-14	0.01119	cg12403973	22	42230899	trans
rs6930733	6_109631587	6	109631587	C	T	0.5433	-0.151327	0.019922	3.34e-14	0.01119	cg12403973	22	42230899	trans
rs9386797	6_109632520	6	109632520	A	C	0.5434	-0.150855	0.019922	3.99e-14	0.01112	cg12403973	22	42230899	trans
rs9400273	6_109632799	6	109632799	G	A	0.4729	-0.133193	0.019912	2.38e-11	0.0087	cg12403973	22	42230899	trans
rs7757347	6_109633815	6	109633815	A	G	0.5435	-0.151335	0.019923	3.34e-14	0.01119	cg12403973	22	42230899	trans
rs13191948	6_109634599	6	109634599	T	C	0.4725	-0.133825	0.019917	1.93e-11	0.008778	cg12403973	22	42230899	trans
rs6913093	6_109636205	6	109636205	C	T	0.5434	-0.150471	0.019921	4.61e-14	0.01107	cg12403973	22	42230899	trans
rs2356817	6_109642675	6	109642675	A	G	0.5011	-0.132976	0.019865	2.3e-11	0.008713	cg12403973	22	42230899	trans
rs1832777	6_109648130	6	109648130	G	T	0.5401	-0.152158	0.020264	6.48e-14	0.01094	cg12403973	22	42230899	trans
rs174528	11_61543499	11	61543499	C	T	0.3721	-0.153107	0.020389	6.45e-14	0.01094	cg12403973	22	42230899	trans
rs174529	11_61543961	11	61543961	C	T	0.3685	-0.149156	0.020394	2.81e-13	0.01038	cg12403973	22	42230899	trans
rs174530	11_61546592	11	61546592	G	A	0.3669	-0.147034	0.020421	6.44e-13	0.01007	cg12403973	22	42230899	trans
rs174533	11_61549025	11	61549025	A	G	0.3435	-0.162763	0.020631	3.37e-15	0.01206	cg12403973	22	42230899	trans
rs174535	11_61551356	11	61551356	C	T	0.3453	-0.160283	0.020575	7.36e-15	0.01176	cg12403973	22	42230899	trans
rs174536	11_61551927	11	61551927	C	A	0.3441	-0.160585	0.020596	6.98e-15	0.01178	cg12403973	22	42230899	trans
rs174537	11_61552680	11	61552680	T	G	0.341	-0.164564	0.02065	1.79e-15	0.0123	cg12403973	22	42230899	trans
rs102275	11_61557803	11	61557803	C	T	0.3459	-0.168773	0.020608	2.94e-16	0.01299	cg12403973	22	42230899	trans
rs102274	11_61557826	11	61557826	C	T	0.3412	-0.164722	0.020644	1.65e-15	0.01233	cg12403973	22	42230899	trans
rs174538	11_61560081	11	61560081	A	G	0.3178	-0.136263	0.02106	1.03e-10	0.008145	cg12403973	22	42230899	trans
rs4246215	11_61564299	11	61564299	T	G	0.3546	-0.162954	0.020592	2.78e-15	0.01213	cg12403973	22	42230899	trans
rs174541	11_61565908	11	61565908	C	T	0.3552	-0.164069	0.020576	1.72e-15	0.01232	cg12403973	22	42230899	trans
rs174544	11_61567753	11	61567753	A	C	0.3063	-0.160345	0.021267	5.12e-14	0.01103	cg12403973	22	42230899	trans
rs174545	11_61569306	11	61569306	G	C	0.3408	-0.165168	0.020675	1.51e-15	0.01236	cg12403973	22	42230899	trans
rs174546	11_61569830	11	61569830	T	C	0.3407	-0.164008	0.020675	2.39e-15	0.01219	cg12403973	22	42230899	trans
rs174547	11_61570783	11	61570783	C	T	0.3408	-0.16401	0.020668	2.34e-15	0.0122	cg12403973	22	42230899	trans
rs174548	11_61571348	11	61571348	G	C	0.3109	-0.164762	0.021246	9.71e-15	0.01166	cg12403973	22	42230899	trans
rs174549	11_61571382	11	61571382	A	G	0.3067	-0.159622	0.021267	6.63e-14	0.01093	cg12403973	22	42230899	trans
rs174550	11_61571478	11	61571478	C	T	0.3412	-0.164243	0.020675	2.18e-15	0.01223	cg12403973	22	42230899	trans
rs174553	11_61575158	11	61575158	G	A	0.3412	-0.164294	0.020678	2.16e-15	0.01223	cg12403973	22	42230899	trans
rs174554	11_61579463	11	61579463	G	A	0.341	-0.164319	0.020684	2.18e-15	0.01223	cg12403973	22	42230899	trans
rs174555	11_61579760	11	61579760	C	T	0.3072	-0.159944	0.021267	5.92e-14	0.01097	cg12403973	22	42230899	trans
rs174556	11_61580635	11	61580635	T	C	0.3071	-0.159953	0.021269	5.93e-14	0.01097	cg12403973	22	42230899	trans
rs174560	11_61581764	11	61581764	C	T	0.3113	-0.164895	0.021258	9.58e-15	0.01166	cg12403973	22	42230899	trans
rs174561	11_61582708	11	61582708	C	T	0.3071	-0.159903	0.021259	5.87e-14	0.01098	cg12403973	22	42230899	trans
rs174562	11_61585144	11	61585144	G	A	0.3412	-0.164586	0.020676	1.92e-15	0.01228	cg12403973	22	42230899	trans
rs174564	11_61588305	11	61588305	G	A	0.3448	-0.169613	0.020669	2.57e-16	0.01304	cg12403973	22	42230899	trans
rs28456	11_61589481	11	61589481	G	A	0.3121	-0.16306	0.021243	1.81e-14	0.01143	cg12403973	22	42230899	trans
rs174566	11_61592362	11	61592362	G	A	0.347	-0.167879	0.020642	4.7e-16	0.01281	cg12403973	22	42230899	trans
rs174567	11_61593005	11	61593005	G	A	0.3469	-0.168383	0.020644	3.87e-16	0.01288	cg12403973	22	42230899	trans
rs174568	11_61593816	11	61593816	T	C	0.3422	-0.162236	0.020689	4.91e-15	0.01192	cg12403973	22	42230899	trans
rs99780	11_61596633	11	61596633	T	C	0.3481	-0.167767	0.020609	4.41e-16	0.01283	cg12403973	22	42230899	trans
rs1535	11_61597972	11	61597972	G	A	0.345	-0.160908	0.020615	6.54e-15	0.01181	cg12403973	22	42230899	trans
rs174574	11_61600342	11	61600342	C	A	0.6502	0.164099	0.020608	1.88e-15	0.01229	cg12403973	22	42230899	trans
rs174575	11_61602003	11	61602003	G	C	0.2803	-0.135002	0.022	8.76e-10	0.007333	cg12403973	22	42230899	trans
rs174576	11_61603510	11	61603510	A	C	0.349	-0.165669	0.020575	9.06e-16	0.01256	cg12403973	22	42230899	trans
rs174577	11_61604814	11	61604814	A	C	0.3497	-0.165312	0.020561	1e-15	0.01252	cg12403973	22	42230899	trans
rs174578	11_61605499	11	61605499	A	T	0.3498	-0.165588	0.020565	9.07e-16	0.01256	cg12403973	22	42230899	trans
rs174580	11_61606642	11	61606642	G	A	0.3508	-0.166165	0.020535	6.56e-16	0.01268	cg12403973	22	42230899	trans
rs174581	11_61606683	11	61606683	A	G	0.3506	-0.165994	0.02055	7.38e-16	0.01264	cg12403973	22	42230899	trans
rs174583	11_61609750	11	61609750	T	C	0.3511	-0.165586	0.020606	1.04e-15	0.01251	cg12403973	22	42230899	trans
rs174584	11_61610750	11	61610750	A	G	0.3519	-0.164787	0.020571	1.29e-15	0.01243	cg12403973	22	42230899	trans
rs174592	11_61618608	11	61618608	G	A	0.3683	-0.155387	0.020405	2.88e-14	0.01125	cg12403973	22	42230899	trans
rs174594	11_61619829	11	61619829	A	C	0.6278	0.156316	0.020505	2.71e-14	0.01127	cg12403973	22	42230899	trans
rs174599	11_61621556	11	61621556	C	G	0.3705	-0.154578	0.020555	5.94e-14	0.01097	cg12403973	22	42230899	trans
rs174601	11_61623140	11	61623140	T	C	0.3682	-0.157101	0.020584	2.52e-14	0.0113	cg12403973	22	42230899	trans
rs97384	11_61624181	11	61624181	C	T	0.6267	0.159429	0.020686	1.42e-14	0.01152	cg12403973	22	42230899	trans
rs174604	11_61626270	11	61626270	G	C	0.3718	-0.128414	0.020595	4.7e-10	0.007568	cg12403973	22	42230899	trans
rs174449	11_61640379	11	61640379	A	G	0.6362	0.125291	0.020561	1.16e-09	0.007231	cg12403973	22	42230899	trans
rs35609972	15_50324126	15	50324126	G	A	0.2523	0.164904	0.022885	6.2e-13	0.01008	cg12403973	22	42230899	trans
rs35829912	15_50344676	15	50344676	T	C	0.261	0.18261	0.022677	9.03e-16	0.01256	cg12403973	22	42230899	trans
rs12903325	15_50353277	15	50353277	G	T	0.2466	0.22888	0.023111	5.13e-23	0.01888	cg12403973	22	42230899	trans
rs7172615	15_50357743	15	50357743	T	G	0.2462	0.228105	0.023035	5.18e-23	0.01887	cg12403973	22	42230899	trans
rs12050709	15_50359224	15	50359224	C	T	0.2476	0.225313	0.023015	1.58e-22	0.01845	cg12403973	22	42230899	trans
rs36102158	15_50363583	15	50363583	A	G	0.2184	0.205011	0.024074	1.9e-17	0.01403	cg12403973	22	42230899	trans
rs7162172	15_50364841	15	50364841	C	T	0.4084	0.155113	0.020238	1.97e-14	0.01139	cg12403973	22	42230899	trans
rs113119217	15_50365648	15	50365648	A	T	0.2482	0.226814	0.022966	6.73e-23	0.01877	cg12403973	22	42230899	trans
rs28369108	15_50368428	15	50368428	T	C	0.2493	0.222877	0.022943	3.29e-22	0.01817	cg12403973	22	42230899	trans
rs12902530	15_50369216	15	50369216	A	C	0.2493	0.223044	0.022965	3.36e-22	0.01817	cg12403973	22	42230899	trans
rs41362650	15_50369375	15	50369375	G	A	0.2471	0.230397	0.022971	1.46e-23	0.01935	cg12403973	22	42230899	trans
rs7177318	15_50372531	15	50372531	G	A	0.5871	-0.136309	0.02008	1.22e-11	0.008958	cg12403973	22	42230899	trans
rs7179392	15_50372838	15	50372838	C	T	0.5872	-0.1362	0.020075	1.25e-11	0.008949	cg12403973	22	42230899	trans
rs7178771	15_50373086	15	50373086	A	G	0.5874	-0.135763	0.020067	1.42e-11	0.008898	cg12403973	22	42230899	trans
rs12148444	15_50373365	15	50373365	G	A	0.5872	-0.135241	0.020059	1.66e-11	0.008838	cg12403973	22	42230899	trans
rs11070745	15_50374376	15	50374376	C	A	0.5649	-0.124951	0.019926	3.75e-10	0.007654	cg12403973	22	42230899	trans
rs4775849	15_50375151	15	50375151	G	A	0.587	-0.135712	0.020061	1.42e-11	0.008897	cg12403973	22	42230899	trans
rs8040030	15_50376587	15	50376587	G	A	0.564	-0.120656	0.019905	1.41e-09	0.007156	cg12403973	22	42230899	trans
rs145723797	15_50381469	15	50381469	T	A	0.247	0.231524	0.022985	9.46e-24	0.01951	cg12403973	22	42230899	trans
rs8040357	15_50381929	15	50381929	C	T	0.6551	-0.155184	0.020901	1.25e-13	0.0107	cg12403973	22	42230899	trans
rs2414016	15_50382705	15	50382705	C	A	0.6577	-0.158283	0.020946	4.5e-14	0.01108	cg12403973	22	42230899	trans
rs12909131	15_50387678	15	50387678	T	C	0.247	0.229895	0.022971	1.82e-23	0.01927	cg12403973	22	42230899	trans
rs12442280	15_50387933	15	50387933	G	C	0.6463	-0.147481	0.020791	1.41e-12	0.009773	cg12403973	22	42230899	trans
rs68191015	15_50388340	15	50388340	G	T	0.2575	0.216235	0.022655	1.7e-21	0.01756	cg12403973	22	42230899	trans
rs7178944	15_50388795	15	50388795	A	G	0.6444	-0.146028	0.020773	2.22e-12	0.0096	cg12403973	22	42230899	trans
rs10519257	15_50388921	15	50388921	G	A	0.257	0.215937	0.02269	2.21e-21	0.01746	cg12403973	22	42230899	trans
rs4775851	15_50390299	15	50390299	C	T	0.3536	0.148192	0.020798	1.13e-12	0.00986	cg12403973	22	42230899	trans
rs4775852	15_50390579	15	50390579	T	C	0.3539	0.148439	0.020803	1.04e-12	0.009888	cg12403973	22	42230899	trans
rs11857230	15_50392821	15	50392821	T	A	0.3436	0.158089	0.020924	4.54e-14	0.01107	cg12403973	22	42230899	trans
rs12905011	15_50395816	15	50395816	A	G	0.2462	0.229091	0.023011	3.06e-23	0.01907	cg12403973	22	42230899	trans
rs6493402	15_50397504	15	50397504	T	C	0.6545	-0.154264	0.020912	1.77e-13	0.01056	cg12403973	22	42230899	trans
rs7170947	15_50399672	15	50399672	C	T	0.5233	0.124751	0.019822	3.24e-10	0.00771	cg12403973	22	42230899	trans
rs35030867	15_50409400	15	50409400	A	C	0.2778	0.13865	0.02219	4.32e-10	0.0076	cg12403973	22	42230899	trans
rs7176805	15_50412990	15	50412990	T	C	0.2677	0.152013	0.022396	1.23e-11	0.008956	cg12403973	22	42230899	trans
rs4775854	15_50413905	15	50413905	A	G	0.279	0.140654	0.022168	2.33e-10	0.007835	cg12403973	22	42230899	trans
rs12904370	15_50414885	15	50414885	G	A	0.2786	0.140801	0.022187	2.32e-10	0.007838	cg12403973	22	42230899	trans
rs9619963	22_41769804	22	41769804	A	G	0.4577	-0.13708	0.019905	6.05e-12	0.009218	cg12403973	22	42230899	cis
rs57711468	22_41774256	22	41774256	C	T	0.4887	-0.147011	0.019768	1.13e-13	0.01073	cg12403973	22	42230899	cis
rs7287294	22_41775541	22	41775541	G	A	0.4872	-0.148482	0.019768	6.37e-14	0.01095	cg12403973	22	42230899	cis
rs2073167	22_41791536	22	41791536	C	T	0.4852	-0.121331	0.01976	8.56e-10	0.007341	cg12403973	22	42230899	cis
rs9611576	22_41793032	22	41793032	A	C	0.501	-0.121018	0.019815	1.06e-09	0.007264	cg12403973	22	42230899	cis
rs132903	22_41797824	22	41797824	A	G	0.2819	0.133208	0.022034	1.55e-09	0.007118	cg12403973	22	42230899	cis
rs9611579	22_41800882	22	41800882	A	G	0.4938	-0.125997	0.019779	1.97e-10	0.007897	cg12403973	22	42230899	cis
rs28489620	22_41804716	22	41804716	A	G	0.2847	-0.13818	0.022487	8.31e-10	0.007352	cg12403973	22	42230899	cis
rs2899345	22_41815609	22	41815609	C	T	0.517	-0.14164	0.019924	1.27e-12	0.009816	cg12403973	22	42230899	cis
rs5758341	22_41815938	22	41815938	T	C	0.5214	-0.144644	0.019853	3.45e-13	0.0103	cg12403973	22	42230899	cis
rs5758342	22_41816042	22	41816042	A	G	0.5211	-0.14829	0.019875	9.3e-14	0.0108	cg12403973	22	42230899	cis
rs36100462	22_41819800	22	41819800	C	T	0.278	0.135892	0.022161	9.01e-10	0.007321	cg12403973	22	42230899	cis
rs9611588	22_41823803	22	41823803	A	G	0.5187	-0.150905	0.019838	3.06e-14	0.01122	cg12403973	22	42230899	cis
rs9611589	22_41826108	22	41826108	T	C	0.5189	-0.151104	0.019863	3.05e-14	0.01122	cg12403973	22	42230899	cis
rs8136635	22_41852583	22	41852583	A	G	0.5206	-0.152905	0.019873	1.57e-14	0.01148	cg12403973	22	42230899	cis
rs11912852	22_41869268	22	41869268	T	G	0.2767	0.144205	0.022203	8.71e-11	0.008206	cg12403973	22	42230899	cis
rs738140	22_41884954	22	41884954	G	A	0.3004	-0.158008	0.021843	5.04e-13	0.01016	cg12403973	22	42230899	cis
rs1799932	22_41911525	22	41911525	T	C	0.5196	-0.159523	0.019815	9.2e-16	0.01255	cg12403973	22	42230899	cis
rs9619974	22_41913413	22	41913413	T	C	0.5204	-0.159357	0.019835	1.06e-15	0.0125	cg12403973	22	42230899	cis
rs2076198	22_41929175	22	41929175	G	T	0.5242	-0.160682	0.019852	6.45e-16	0.01269	cg12403973	22	42230899	cis
rs169407	22_41935063	22	41935063	A	G	0.376	0.140017	0.020932	2.37e-11	0.008701	cg12403973	22	42230899	cis
rs4822042	22_41976478	22	41976478	C	G	0.6191	-0.166353	0.020685	9.83e-16	0.01253	cg12403973	22	42230899	cis
rs9607821	22_41983938	22	41983938	T	C	0.429	-0.212985	0.020016	2.68e-26	0.02173	cg12403973	22	42230899	cis
rs62236532	22_41987914	22	41987914	T	A	0.4289	-0.21262	0.020025	3.4e-26	0.02164	cg12403973	22	42230899	cis
rs12628667	22_41988927	22	41988927	C	G	0.4291	-0.212216	0.020026	4.24e-26	0.02155	cg12403973	22	42230899	cis
rs132762	22_42006838	22	42006838	C	T	0.3005	0.161083	0.021939	2.27e-13	0.01046	cg12403973	22	42230899	cis
rs2267437	22_42016699	22	42016699	G	C	0.4282	-0.212863	0.020047	3.39e-26	0.02164	cg12403973	22	42230899	cis
rs132788	22_42059768	22	42059768	T	G	0.379	0.166764	0.02064	7.24e-16	0.01264	cg12403973	22	42230899	cis
rs28384790	22_42060917	22	42060917	C	G	0.4206	-0.220692	0.019951	2.82e-28	0.02344	cg12403973	22	42230899	cis
rs28384792	22_42061156	22	42061156	C	G	0.4144	-0.220316	0.020036	5.79e-28	0.02317	cg12403973	22	42230899	cis
rs111953426	22_42062146	22	42062146	G	A	0.3789	0.16789	0.020594	3.99e-16	0.01287	cg12403973	22	42230899	cis
rs11703638	22_42062767	22	42062767	A	G	0.2828	-0.189142	0.022113	1.39e-17	0.01415	cg12403973	22	42230899	cis
rs132800	22_42066705	22	42066705	T	C	0.3792	0.1675	0.020598	4.74e-16	0.0128	cg12403973	22	42230899	cis
rs41311445	22_42070374	22	42070374	C	A	0.0865	-0.264803	0.035788	1.48e-13	0.01063	cg12403973	22	42230899	cis
rs132806	22_42070793	22	42070793	T	C	0.3769	0.166764	0.020605	6.48e-16	0.01269	cg12403973	22	42230899	cis
rs62236556	22_42082329	22	42082329	A	G	0.4139	-0.219807	0.020043	7.97e-28	0.02305	cg12403973	22	42230899	cis
rs13056216	22_42117322	22	42117322	T	C	0.3774	0.167267	0.020635	5.85e-16	0.01272	cg12403973	22	42230899	cis
rs62239561	22_42120864	22	42120864	A	G	0.4155	-0.221129	0.020074	4.67e-28	0.02325	cg12403973	22	42230899	cis
rs55906525	22_42121789	22	42121789	G	T	0.4153	-0.21982	0.020072	9.43e-28	0.02298	cg12403973	22	42230899	cis
rs2179332	22_42126301	22	42126301	G	C	0.4168	-0.21792	0.020046	2.26e-27	0.02266	cg12403973	22	42230899	cis
rs13055891	22_42130843	22	42130843	A	G	0.3778	0.168168	0.020626	3.97e-16	0.01287	cg12403973	22	42230899	cis
rs11090057	22_42131447	22	42131447	A	G	0.3773	0.16801	0.020639	4.41e-16	0.01283	cg12403973	22	42230899	cis
rs7291082	22_42147179	22	42147179	A	G	0.3761	0.162355	0.020695	4.77e-15	0.01193	cg12403973	22	42230899	cis
rs17377643	22_42152988	22	42152988	C	A	0.4222	-0.210346	0.020087	1.59e-25	0.02106	cg12403973	22	42230899	cis
rs8139203	22_42166416	22	42166416	G	A	0.3764	0.167121	0.020614	5.79e-16	0.01273	cg12403973	22	42230899	cis
rs6519287	22_42169269	22	42169269	G	T	0.3769	0.163618	0.020636	2.45e-15	0.01218	cg12403973	22	42230899	cis
rs11090059	22_42179662	22	42179662	G	A	0.3771	0.165532	0.020626	1.15e-15	0.01248	cg12403973	22	42230899	cis
rs55906059	22_42184143	22	42184143	T	C	0.0844	-0.261884	0.036148	4.65e-13	0.01019	cg12403973	22	42230899	cis
rs12168543	22_42188891	22	42188891	G	C	0.3739	0.16591	0.020684	1.19e-15	0.01246	cg12403973	22	42230899	cis
rs11090060	22_42189135	22	42189135	A	G	0.3734	0.165064	0.020685	1.64e-15	0.01234	cg12403973	22	42230899	cis
rs139556	22_42189230	22	42189230	C	T	0.7159	0.185816	0.022107	4.86e-17	0.01367	cg12403973	22	42230899	cis
rs12628731	22_42189384	22	42189384	T	C	0.3759	0.16458	0.020643	1.74e-15	0.01231	cg12403973	22	42230899	cis
rs139557	22_42189407	22	42189407	G	T	0.7158	0.186191	0.022097	4.07e-17	0.01374	cg12403973	22	42230899	cis
rs139558	22_42189551	22	42189551	G	A	0.7158	0.186191	0.022097	4.07e-17	0.01374	cg12403973	22	42230899	cis
rs738247	22_42190309	22	42190309	G	A	0.376	0.164399	0.020644	1.87e-15	0.01229	cg12403973	22	42230899	cis
rs1983554	22_42194561	22	42194561	G	A	0.7161	0.187491	0.022111	2.59e-17	0.01391	cg12403973	22	42230899	cis
rs4581989	22_42194567	22	42194567	G	C	0.717	0.186931	0.02216	3.76e-17	0.01377	cg12403973	22	42230899	cis
rs1983555	22_42194728	22	42194728	T	C	0.716	0.186326	0.022106	3.97e-17	0.01374	cg12403973	22	42230899	cis
rs738248	22_42196467	22	42196467	G	A	0.7163	0.186931	0.022095	3.04e-17	0.01385	cg12403973	22	42230899	cis
rs12166503	22_42197270	22	42197270	C	T	0.3771	0.165232	0.020646	1.37e-15	0.01241	cg12403973	22	42230899	cis
rs4239895	22_42198093	22	42198093	C	G	0.5833	0.220283	0.02005	6.4e-28	0.02313	cg12403973	22	42230899	cis
rs5996067	22_42198537	22	42198537	A	G	0.3944	0.171553	0.020371	4.23e-17	0.01372	cg12403973	22	42230899	cis
rs6002494	22_42199860	22	42199860	G	C	0.7161	0.187319	0.022087	2.55e-17	0.01391	cg12403973	22	42230899	cis
rs7292782	22_42200324	22	42200324	C	A	0.7163	0.187835	0.022091	2.13e-17	0.01398	cg12403973	22	42230899	cis
rs9619997	22_42201111	22	42201111	G	A	0.3764	0.167088	0.020626	6.11e-16	0.01271	cg12403973	22	42230899	cis
rs5996069	22_42201185	22	42201185	G	T	0.7163	0.187796	0.022096	2.2e-17	0.01397	cg12403973	22	42230899	cis
rs4820445	22_42202825	22	42202825	C	T	0.7164	0.188061	0.02209	1.94e-17	0.01402	cg12403973	22	42230899	cis
rs7285782	22_42225018	22	42225018	G	T	0.4449	0.185616	0.020057	2.6e-20	0.01652	cg12403973	22	42230899	cis
rs5758487	22_42226395	22	42226395	T	C	0.5134	-0.164484	0.01999	2.14e-16	0.01311	cg12403973	22	42230899	cis
rs9611674	22_42226950	22	42226950	T	C	0.4441	0.184905	0.020085	4.07e-20	0.01635	cg12403973	22	42230899	cis
rs13057991	22_42229562	22	42229562	T	C	0.4444	0.184967	0.020089	4.02e-20	0.01636	cg12403973	22	42230899	cis
rs1569451	22_42232291	22	42232291	A	G	0.7227	0.198938	0.022222	4.1e-19	0.01548	cg12403973	22	42230899	cis
rs7287010	22_42234937	22	42234937	T	C	0.5692	0.22821	0.020078	9.4e-30	0.02471	cg12403973	22	42230899	cis
rs9607850	22_42235352	22	42235352	T	C	0.4613	0.191368	0.019949	1.08e-21	0.01773	cg12403973	22	42230899	cis
rs6519292	22_42236193	22	42236193	A	T	0.723	0.198269	0.022223	5.4e-19	0.01537	cg12403973	22	42230899	cis
rs5996074	22_42236337	22	42236337	A	G	0.723	0.198269	0.022223	5.4e-19	0.01537	cg12403973	22	42230899	cis
rs2267438	22_42237565	22	42237565	T	C	0.723	0.198756	0.022224	4.46e-19	0.01545	cg12403973	22	42230899	cis
rs2267439	22_42237769	22	42237769	T	C	0.7227	0.198624	0.022228	4.77e-19	0.01542	cg12403973	22	42230899	cis
rs4269017	22_42239938	22	42239938	C	T	0.444	0.183847	0.020095	6.87e-20	0.01615	cg12403973	22	42230899	cis
rs2284082	22_42240797	22	42240797	T	C	0.723	0.198208	0.022223	5.53e-19	0.01536	cg12403973	22	42230899	cis
rs1883205	22_42243020	22	42243020	C	T	0.7231	0.1964	0.022239	1.23e-18	0.01507	cg12403973	22	42230899	cis
rs7288536	22_42243618	22	42243618	C	T	0.4448	0.182782	0.02009	1.11e-19	0.01598	cg12403973	22	42230899	cis
rs7288838	22_42243841	22	42243841	C	T	0.4623	0.189706	0.01996	2.48e-21	0.01741	cg12403973	22	42230899	cis
rs4501042	22_42245763	22	42245763	T	C	0.7232	0.199462	0.022259	3.8e-19	0.01551	cg12403973	22	42230899	cis
rs6519293	22_42245970	22	42245970	G	A	0.7232	0.199307	0.022262	4.09e-19	0.01548	cg12403973	22	42230899	cis
rs6519294	22_42246392	22	42246392	T	C	0.7232	0.199307	0.022262	4.09e-19	0.01548	cg12403973	22	42230899	cis
rs2413660	22_42247360	22	42247360	A	G	0.4427	0.186616	0.020109	2.05e-20	0.01661	cg12403973	22	42230899	cis
rs12170228	22_42247695	22	42247695	T	C	0.4503	0.183826	0.020089	6.78e-20	0.01616	cg12403973	22	42230899	cis
rs2267440	22_42248860	22	42248860	A	G	0.7902	0.190209	0.02434	6.07e-15	0.01184	cg12403973	22	42230899	cis
rs719440	22_42251810	22	42251810	T	G	0.5179	0.150721	0.019858	3.49e-14	0.01117	cg12403973	22	42230899	cis
rs133280	22_42255525	22	42255525	G	A	0.4815	-0.151023	0.019842	2.97e-14	0.01124	cg12403973	22	42230899	cis
rs133281	22_42258049	22	42258049	A	G	0.481	-0.150338	0.019872	4.22e-14	0.0111	cg12403973	22	42230899	cis
rs714015	22_42259098	22	42259098	T	C	0.4809	-0.149908	0.019879	5.07e-14	0.01103	cg12403973	22	42230899	cis
rs62240962	22_42259524	22	42259524	T	C	0.0698	-0.25282	0.039198	1.19e-10	0.008094	cg12403973	22	42230899	cis
rs133286	22_42262447	22	42262447	G	A	0.4819	-0.150926	0.019861	3.26e-14	0.0112	cg12403973	22	42230899	cis
rs133287	22_42266419	22	42266419	G	A	0.4819	-0.147689	0.019893	1.25e-13	0.0107	cg12403973	22	42230899	cis
rs133290	22_42267605	22	42267605	A	C	0.4812	-0.148096	0.019907	1.11e-13	0.01074	cg12403973	22	42230899	cis
rs133291	22_42269628	22	42269628	T	C	0.2097	-0.1919	0.024331	3.42e-15	0.01206	cg12403973	22	42230899	cis
rs2267442	22_42280361	22	42280361	A	G	0.6504	0.177484	0.020866	2.07e-17	0.01399	cg12403973	22	42230899	cis
rs1052717	22_42281429	22	42281429	G	A	0.4986	-0.14357	0.019892	5.68e-13	0.01012	cg12403973	22	42230899	cis
rs713881	22_42295250	22	42295250	G	C	0.2234	-0.150929	0.024771	1.17e-09	0.007229	cg12403973	22	42230899	cis
rs5758504	22_42308739	22	42308739	C	T	0.5112	-0.138865	0.020004	4.12e-12	0.009364	cg12403973	22	42230899	cis
rs5758511	22_42336172	22	42336172	A	G	0.2466	-0.171271	0.022979	9.86e-14	0.01078	cg12403973	22	42230899	cis
rs10483213	22_42339525	22	42339525	A	G	0.0722	-0.23895	0.038259	4.4e-10	0.007593	cg12403973	22	42230899	cis
rs8140869	22_42344297	22	42344297	A	G	0.2104	-0.170592	0.024333	2.53e-12	0.009549	cg12403973	22	42230899	cis
rs5996092	22_42344408	22	42344408	G	A	0.4582	-0.120823	0.019831	1.17e-09	0.007228	cg12403973	22	42230899	cis
rs62240992	22_42344911	22	42344911	G	A	0.2104	-0.167125	0.024338	6.96e-12	0.009165	cg12403973	22	42230899	cis
rs12167978	22_42346475	22	42346475	A	G	0.2103	-0.16768	0.024342	5.98e-12	0.009222	cg12403973	22	42230899	cis
rs55651128	22_42346781	22	42346781	C	T	0.2095	-0.168853	0.024356	4.39e-12	0.009339	cg12403973	22	42230899	cis
rs11913631	22_42347371	22	42347371	T	G	0.2099	-0.169302	0.024355	3.85e-12	0.00939	cg12403973	22	42230899	cis
rs11913578	22_42347391	22	42347391	C	A	0.2098	-0.170308	0.024351	2.85e-12	0.009504	cg12403973	22	42230899	cis
rs7285557	22_42348790	22	42348790	C	T	0.4585	-0.121086	0.019831	1.07e-09	0.00726	cg12403973	22	42230899	cis
rs1894714	22_42349134	22	42349134	G	T	0.7893	0.168474	0.024336	4.71e-12	0.009313	cg12403973	22	42230899	cis
rs5751186	22_42349710	22	42349710	A	G	0.7902	0.169992	0.024355	3.15e-12	0.009466	cg12403973	22	42230899	cis
rs55718937	22_42350127	22	42350127	A	G	0.21	-0.166888	0.02436	7.77e-12	0.009123	cg12403973	22	42230899	cis
rs12158579	22_42351289	22	42351289	T	C	0.2109	-0.169792	0.024325	3.15e-12	0.009466	cg12403973	22	42230899	cis
rs58302269	22_42351309	22	42351309	A	G	0.2098	-0.170012	0.024353	3.12e-12	0.009469	cg12403973	22	42230899	cis
rs9680671	22_42351477	22	42351477	C	T	0.2103	-0.169666	0.024353	3.45e-12	0.009431	cg12403973	22	42230899	cis
rs4822069	22_42351481	22	42351481	C	T	0.4581	-0.120493	0.019846	1.34e-09	0.007179	cg12403973	22	42230899	cis
rs62240997	22_42354567	22	42354567	G	T	0.2101	-0.168623	0.024347	4.6e-12	0.009321	cg12403973	22	42230899	cis
rs73165164	22_42355549	22	42355549	C	T	0.21	-0.169337	0.024335	3.66e-12	0.009409	cg12403973	22	42230899	cis
rs62240999	22_42355563	22	42355563	G	C	0.2099	-0.170359	0.024348	2.79e-12	0.009512	cg12403973	22	42230899	cis
rs7288749	22_42356430	22	42356430	T	C	0.2101	-0.168118	0.024343	5.28e-12	0.009269	cg12403973	22	42230899	cis
rs9623482	22_42360574	22	42360574	C	T	0.2106	-0.16834	0.024338	4.91e-12	0.009297	cg12403973	22	42230899	cis
rs10154700	22_42365073	22	42365073	T	G	0.2078	-0.162365	0.024441	3.24e-11	0.008582	cg12403973	22	42230899	cis
rs62241023	22_42385429	22	42385429	A	G	0.2118	-0.152878	0.024392	3.82e-10	0.007647	cg12403973	22	42230899	cis
rs2143138	22_42618340	22	42618340	C	T	0.5502	0.118767	0.019608	1.45e-09	0.007145	cg12403973	22	42230899	cis
rs5758661	22_42624445	22	42624445	C	A	0.5499	0.118384	0.019594	1.59e-09	0.00711	cg12403973	22	42230899	cis
rs2015257	19_45108347	19	45108347	G	A	0.2504	0.183112	0.024011	2.65e-14	0.01128	cg13375295	19	45344725	cis
rs62119267	19_45134682	19	45134682	C	A	0.022	0.44342	0.070709	3.74e-10	0.007656	cg13375295	19	45344725	cis
rs62119319	19_45169408	19	45169408	T	A	0.0254	0.465691	0.063706	2.88e-13	0.01038	cg13375295	19	45344725	cis
rs56210316	19_45170097	19	45170097	G	A	0.028	0.379905	0.06154	6.95e-10	0.007421	cg13375295	19	45344725	cis
rs62119320	19_45172522	19	45172522	T	C	0.0288	0.386127	0.060493	1.83e-10	0.00793	cg13375295	19	45344725	cis
rs62119321	19_45172785	19	45172785	C	T	0.0276	0.410719	0.061831	3.25e-11	0.008583	cg13375295	19	45344725	cis
rs62119322	19_45175069	19	45175069	C	G	0.0276	0.408611	0.061801	3.99e-11	0.008504	cg13375295	19	45344725	cis
rs76075198	19_45179631	19	45179631	T	C	0.0257	0.443032	0.063533	3.3e-12	0.00945	cg13375295	19	45344725	cis
rs62119325	19_45182423	19	45182423	G	C	0.0286	0.373157	0.06061	7.72e-10	0.007382	cg13375295	19	45344725	cis
rs112310225	19_45183885	19	45183885	G	C	0.0284	0.38735	0.060828	2e-10	0.007893	cg13375295	19	45344725	cis
rs62119327	19_45186873	19	45186873	T	G	0.0289	0.380376	0.060428	3.22e-10	0.007714	cg13375295	19	45344725	cis
rs188099946	19_45189605	19	45189605	T	C	0.0251	0.464837	0.063959	3.93e-13	0.01026	cg13375295	19	45344725	cis
rs151330717	19_45196964	19	45196964	A	G	0.0209	0.662438	0.074936	1.14e-18	0.0151	cg13375295	19	45344725	cis
rs62120566	19_45197732	19	45197732	G	C	0.0259	0.507379	0.063382	1.35e-15	0.01242	cg13375295	19	45344725	cis
rs2965167	19_45206532	19	45206532	A	G	0.4945	-0.128735	0.020551	3.9e-10	0.00764	cg13375295	19	45344725	cis
rs4802234	19_45222600	19	45222600	T	G	0.4364	-0.151185	0.020275	9.62e-14	0.01079	cg13375295	19	45344725	cis
rs4802235	19_45224836	19	45224836	T	G	0.2913	-0.137424	0.021949	3.98e-10	0.007632	cg13375295	19	45344725	cis
rs10422350	19_45228502	19	45228502	C	A	0.3032	-0.167413	0.021742	1.49e-14	0.0115	cg13375295	19	45344725	cis
rs2927488	19_45231478	19	45231478	A	G	0.2397	-0.173895	0.023117	5.85e-14	0.01098	cg13375295	19	45344725	cis
rs1551891	19_45231821	19	45231821	A	G	0.0864	0.363383	0.034878	2.75e-25	0.02085	cg13375295	19	45344725	cis
rs62117160	19_45232161	19	45232161	A	G	0.0469	0.70441	0.047006	3.2e-50	0.0422	cg13375295	19	45344725	cis
rs62117161	19_45233385	19	45233385	G	A	0.0859	0.3689	0.034857	4.9e-26	0.0215	cg13375295	19	45344725	cis
rs111252495	19_45233604	19	45233604	T	C	0.2419	-0.175435	0.023045	2.93e-14	0.01124	cg13375295	19	45344725	cis
rs2965105	19_45234465	19	45234465	C	A	0.2419	-0.176359	0.023061	2.25e-14	0.01134	cg13375295	19	45344725	cis
rs2965103	19_45235795	19	45235795	T	C	0.241	-0.174631	0.023073	4.11e-14	0.01111	cg13375295	19	45344725	cis
rs2965102	19_45235949	19	45235949	T	G	0.2432	-0.176879	0.022969	1.48e-14	0.0115	cg13375295	19	45344725	cis
rs56978169	19_45236126	19	45236126	T	G	0.2433	-0.17543	0.022981	2.49e-14	0.0113	cg13375295	19	45344725	cis
rs17658713	19_45236702	19	45236702	G	A	0.2422	-0.175859	0.023025	2.42e-14	0.01132	cg13375295	19	45344725	cis
rs11083746	19_45237984	19	45237984	C	T	0.4298	0.130435	0.019986	7.06e-11	0.008287	cg13375295	19	45344725	cis
rs62117162	19_45239536	19	45239536	A	C	0.0874	0.38632	0.034576	8.2e-29	0.02391	cg13375295	19	45344725	cis
rs56702353	19_45239568	19	45239568	A	G	0.2431	-0.175016	0.02306	3.49e-14	0.01117	cg13375295	19	45344725	cis
rs59170622	19_45239646	19	45239646	A	G	0.2435	-0.174523	0.023046	3.98e-14	0.01113	cg13375295	19	45344725	cis
rs77775146	19_45240189	19	45240189	G	A	0.2431	-0.176091	0.023044	2.36e-14	0.01133	cg13375295	19	45344725	cis
rs17728272	19_45240371	19	45240371	T	C	0.2432	-0.175209	0.023074	3.4e-14	0.01119	cg13375295	19	45344725	cis
rs2927438	19_45242107	19	45242107	G	A	0.794	0.155995	0.024565	2.26e-10	0.007849	cg13375295	19	45344725	cis
rs1531517	19_45242173	19	45242173	A	G	0.076	0.423159	0.037131	6.68e-30	0.02485	cg13375295	19	45344725	cis
rs62117204	19_45242967	19	45242967	T	C	0.0748	0.428247	0.037445	4.22e-30	0.02502	cg13375295	19	45344725	cis
rs11668303	19_45243494	19	45243494	G	A	0.4419	-0.218798	0.020123	2.22e-27	0.02267	cg13375295	19	45344725	cis
rs34698726	19_45244001	19	45244001	T	A	0.4447	-0.222772	0.020165	3.29e-28	0.02338	cg13375295	19	45344725	cis
rs2965174	19_45245015	19	45245015	A	G	0.4696	0.251536	0.019832	1.41e-36	0.0306	cg13375295	19	45344725	cis
rs12977877	19_45245172	19	45245172	A	G	0.3648	0.169465	0.020838	4.72e-16	0.01281	cg13375295	19	45344725	cis
rs7249244	19_45245698	19	45245698	T	C	0.5058	-0.253641	0.020063	2.35e-36	0.0304	cg13375295	19	45344725	cis
rs2927462	19_45245884	19	45245884	G	A	0.6294	-0.168803	0.020721	4.2e-16	0.01285	cg13375295	19	45344725	cis
rs4803749	19_45247141	19	45247141	C	G	0.2607	-0.175691	0.022758	1.3e-14	0.01156	cg13375295	19	45344725	cis
rs4803750	19_45247627	19	45247627	G	A	0.0766	0.435433	0.037191	1.87e-31	0.02619	cg13375295	19	45344725	cis
rs192016015	19_45248856	19	45248856	G	C	0.0146	0.873223	0.093381	1.06e-20	0.01687	cg13375295	19	45344725	cis
rs115785198	19_45249509	19	45249509	T	C	0.0752	0.444492	0.037458	2.91e-32	0.02688	cg13375295	19	45344725	cis
rs7257231	19_45252439	19	45252439	A	T	0.2611	-0.169813	0.023073	1.99e-13	0.01052	cg13375295	19	45344725	cis
rs8100239	19_45253104	19	45253104	A	T	0.3299	-0.197812	0.021592	6.14e-20	0.0162	cg13375295	19	45344725	cis
rs10401176	19_45253491	19	45253491	T	C	0.1268	0.225869	0.030234	8.65e-14	0.01083	cg13375295	19	45344725	cis
rs8100197	19_45253582	19	45253582	A	G	0.2841	-0.175092	0.022437	6.61e-15	0.01181	cg13375295	19	45344725	cis
rs62117205	19_45255266	19	45255266	C	T	0.0777	0.443992	0.0373	1.89e-32	0.02705	cg13375295	19	45344725	cis
rs62117206	19_45255679	19	45255679	C	G	0.0756	0.451752	0.03783	1.22e-32	0.02722	cg13375295	19	45344725	cis
rs138642961	19_45264319	19	45264319	T	A	0.0138	0.894045	0.094989	5.94e-21	0.01708	cg13375295	19	45344725	cis
rs117093709	19_45276807	19	45276807	T	C	0.014	0.897488	0.094171	1.94e-21	0.01751	cg13375295	19	45344725	cis
rs148933445	19_45302504	19	45302504	A	G	0.0256	1.00625	0.068763	5.36e-48	0.04032	cg13375295	19	45344725	cis
rs73572006	19_45303334	19	45303334	G	A	0.0508	-0.277037	0.045775	1.48e-09	0.007135	cg13375295	19	45344725	cis
rs35371096	19_45309431	19	45309431	C	T	0.5794	-0.190428	0.02209	7.68e-18	0.01437	cg13375295	19	45344725	cis
rs2965161	19_45310319	19	45310319	G	C	0.051	-0.277818	0.045283	8.83e-10	0.007331	cg13375295	19	45344725	cis
rs2927478	19_45311523	19	45311523	T	C	0.0502	-0.275458	0.045775	1.85e-09	0.007054	cg13375295	19	45344725	cis
rs28399607	19_45314324	19	45314324	C	T	0.0719	-0.277564	0.041519	2.43e-11	0.008692	cg13375295	19	45344725	cis
rs7249750	19_45314767	19	45314767	T	C	0.0514	-0.274163	0.045237	1.42e-09	0.007155	cg13375295	19	45344725	cis
rs2927475	19_45316372	19	45316372	C	T	0.9852	-0.937855	0.091076	9.63e-25	0.02038	cg13375295	19	45344725	cis
rs118147862	19_45319631	19	45319631	A	G	0.0514	0.94541	0.045596	2.7e-93	0.07779	cg13375295	19	45344725	cis
rs1135062	19_45322744	19	45322744	G	A	0.313	-0.161754	0.021352	3.9e-14	0.01113	cg13375295	19	45344725	cis
rs3669	19_45323073	19	45323073	C	T	0.1669	-0.310407	0.026756	6.39e-31	0.02573	cg13375295	19	45344725	cis
rs28399635	19_45323243	19	45323243	G	A	0.1995	-0.271952	0.025235	6.22e-27	0.02228	cg13375295	19	45344725	cis
rs28399637	19_45324138	19	45324138	A	G	0.3369	-0.169665	0.022762	9.82e-14	0.01078	cg13375295	19	45344725	cis
rs7026	19_45324516	19	45324516	T	C	0.3714	-0.362867	0.020117	2.09e-71	0.06001	cg13375295	19	45344725	cis
rs8112196	19_45325309	19	45325309	A	G	0.3822	-0.396127	0.019941	6.11e-86	0.07186	cg13375295	19	45344725	cis
rs6509172	19_45325391	19	45325391	T	C	0.3828	-0.395806	0.019929	6.46e-86	0.07183	cg13375295	19	45344725	cis
rs8113311	19_45325738	19	45325738	G	T	0.7193	-0.72484	0.02009	5.3e-266	0.2034	cg13375295	19	45344725	cis
rs10406338	19_45326217	19	45326217	C	T	0.332	-0.221435	0.021021	8.22e-26	0.02131	cg13375295	19	45344725	cis
rs10405693	19_45326664	19	45326664	T	C	0.3262	-0.2163	0.021063	1.31e-24	0.02027	cg13375295	19	45344725	cis
rs1871045	19_45326768	19	45326768	T	C	0.383	-0.395542	0.019907	5.8e-86	0.07189	cg13375295	19	45344725	cis
rs10412413	19_45327309	19	45327309	T	C	0.3326	-0.217861	0.020982	3.98e-25	0.02071	cg13375295	19	45344725	cis
rs4803758	19_45327423	19	45327423	T	G	0.3262	-0.216339	0.02107	1.33e-24	0.02026	cg13375295	19	45344725	cis
rs4803759	19_45327459	19	45327459	C	T	0.7095	-0.689199	0.019937	6.51e-246	0.1899	cg13375295	19	45344725	cis
rs58132661	19_45328367	19	45328367	T	A	0.3218	-0.218332	0.021272	1.38e-24	0.02025	cg13375295	19	45344725	cis
rs58826447	19_45328379	19	45328379	A	T	0.3222	-0.217746	0.021267	1.78e-24	0.02015	cg13375295	19	45344725	cis
rs58446550	19_45328380	19	45328380	A	C	0.3223	-0.218617	0.021275	1.23e-24	0.0203	cg13375295	19	45344725	cis
rs11668536	19_45328476	19	45328476	T	C	0.2479	-0.358245	0.022401	8.78e-57	0.04778	cg13375295	19	45344725	cis
rs10402271	19_45329214	19	45329214	G	T	0.3281	-0.218389	0.020864	1.67e-25	0.02104	cg13375295	19	45344725	cis
rs10402524	19_45329344	19	45329344	C	T	0.3277	-0.218451	0.02086	1.58e-25	0.02106	cg13375295	19	45344725	cis
rs78986976	19_45329438	19	45329438	A	G	0.0707	-0.310061	0.04022	1.4e-14	0.01153	cg13375295	19	45344725	cis
rs6509173	19_45330999	19	45330999	G	A	0.7967	-0.812698	0.021979	1.73e-277	0.2115	cg13375295	19	45344725	cis
rs112262807	19_45331686	19	45331686	T	C	0.2437	-0.322149	0.022749	4.34e-45	0.03786	cg13375295	19	45344725	cis
rs11669415	19_45331994	19	45331994	A	G	0.2337	-0.35291	0.022936	9.15e-53	0.04439	cg13375295	19	45344725	cis
rs34978331	19_45332841	19	45332841	C	T	0.2339	-0.352777	0.022969	1.83e-52	0.04423	cg13375295	19	45344725	cis
rs1551890	19_45333132	19	45333132	G	T	0.2341	-0.350509	0.022944	6.64e-52	0.04378	cg13375295	19	45344725	cis
rs4803760	19_45333834	19	45333834	C	T	0.8015	-0.847639	0.021992	1e-300	0.2257	cg13375295	19	45344725	cis
rs2972556	19_45333958	19	45333958	C	T	0.8535	-0.733009	0.027028	8.72e-156	0.1261	cg13375295	19	45344725	cis
rs2972555	19_45334013	19	45334013	G	C	0.2348	-0.360355	0.022934	7.74e-55	0.0462	cg13375295	19	45344725	cis
rs61508264	19_45335182	19	45335182	A	C	0.2457	-0.336733	0.022631	1.52e-49	0.04163	cg13375295	19	45344725	cis
rs56394238	19_45335676	19	45335676	G	A	0.4603	-0.341777	0.019359	1.08e-68	0.05763	cg13375295	19	45344725	cis
rs7359852	19_45336035	19	45336035	C	T	0.3128	-0.253708	0.021233	1.11e-32	0.02725	cg13375295	19	45344725	cis
rs3021439	19_45336443	19	45336443	A	G	0.3136	-0.250339	0.021244	7.66e-32	0.02652	cg13375295	19	45344725	cis
rs2927481	19_45337249	19	45337249	A	C	0.3313	-0.278385	0.020802	1.73e-40	0.03394	cg13375295	19	45344725	cis
rs2927480	19_45337385	19	45337385	C	G	0.313	-0.250094	0.021214	7.24e-32	0.02654	cg13375295	19	45344725	cis
rs11667241	19_45337504	19	45337504	C	G	0.3237	-0.282357	0.020922	3.81e-41	0.0345	cg13375295	19	45344725	cis
rs11667253	19_45337737	19	45337737	T	C	0.7154	-0.749732	0.019458	1e-300	0.2256	cg13375295	19	45344725	cis
rs12976241	19_45337863	19	45337863	C	T	0.7099	-0.747314	0.019383	1e-300	0.2258	cg13375295	19	45344725	cis
rs4369782	19_45338220	19	45338220	G	A	0.7155	-0.748667	0.019477	1e-300	0.2247	cg13375295	19	45344725	cis
rs34016884	19_45338447	19	45338447	T	A	0.2713	-0.367016	0.021837	2.74e-62	0.05251	cg13375295	19	45344725	cis
rs4605275	19_45338493	19	45338493	C	T	0.7151	-0.74672	0.019489	1.81e-296	0.2236	cg13375295	19	45344725	cis
rs73048288	19_45338523	19	45338523	C	G	0.3162	-0.252339	0.021151	1.38e-32	0.02717	cg13375295	19	45344725	cis
rs2972561	19_45340021	19	45340021	T	C	0.9826	-1.05778	0.080535	4.41e-39	0.03274	cg13375295	19	45344725	cis
rs2927482	19_45340138	19	45340138	A	G	0.7098	-0.750624	0.019473	1e-300	0.2257	cg13375295	19	45344725	cis
rs10407755	19_45340636	19	45340636	A	G	0.2617	-0.330495	0.022135	7.17e-50	0.0419	cg13375295	19	45344725	cis
rs10409208	19_45340728	19	45340728	C	T	0.3726	-0.391328	0.019977	8.67e-84	0.07001	cg13375295	19	45344725	cis
rs73048293	19_45340736	19	45340736	A	G	0.32	-0.250422	0.021138	3.67e-32	0.0268	cg13375295	19	45344725	cis
rs35182466	19_45341282	19	45341282	C	T	0.3854	-0.385366	0.019899	7.01e-82	0.06854	cg13375295	19	45344725	cis
rs12462274	19_45341540	19	45341540	G	A	0.3204	-0.253434	0.021141	6.9e-33	0.02742	cg13375295	19	45344725	cis
rs11666665	19_45341797	19	45341797	A	G	0.3854	-0.38784	0.019907	7.51e-83	0.06931	cg13375295	19	45344725	cis
rs12459575	19_45341904	19	45341904	A	G	0.3203	-0.251976	0.021134	1.49e-32	0.02713	cg13375295	19	45344725	cis
rs10407439	19_45341948	19	45341948	G	A	0.7161	-0.754781	0.019564	1e-300	0.226	cg13375295	19	45344725	cis
rs74579864	19_45342007	19	45342007	C	G	0.319	-0.26398	0.021159	1.87e-35	0.02963	cg13375295	19	45344725	cis
rs4803761	19_45342114	19	45342114	G	A	0.323	-0.255154	0.021058	1.48e-33	0.028	cg13375295	19	45344725	cis
rs10408472	19_45342124	19	45342124	A	G	0.3888	-0.403392	0.019911	3.28e-89	0.07453	cg13375295	19	45344725	cis
rs4803762	19_45342161	19	45342161	A	G	0.324	-0.269352	0.021107	5.26e-37	0.03096	cg13375295	19	45344725	cis
rs4239533	19_45342241	19	45342241	G	A	0.7147	-0.750544	0.019639	4.66e-296	0.2227	cg13375295	19	45344725	cis
rs1466435	19_45342815	19	45342815	C	G	0.0416	-0.316801	0.051467	7.78e-10	0.007379	cg13375295	19	45344725	cis
rs55840414	19_45343579	19	45343579	A	G	0.1279	-0.23956	0.029679	7.74e-16	0.01262	cg13375295	19	45344725	cis
rs28615360	19_45344722	19	45344722	A	G	0.0137	-0.763957	0.089053	1.12e-17	0.01423	cg13375295	19	45344725	cis
rs2199575	19_45345623	19	45345623	A	G	0.2993	-0.24871	0.021528	1.14e-30	0.02552	cg13375295	19	45344725	cis
rs2199576	19_45345708	19	45345708	A	G	0.8202	-0.96553	0.022543	1e-300	0.2647	cg13375295	19	45344725	cis
rs111371860	19_45345787	19	45345787	T	A	0.0602	-0.341524	0.042283	7.4e-16	0.01264	cg13375295	19	45344725	cis
rs1985096	19_45346551	19	45346551	T	A	0.824	-0.976727	0.022742	1e-300	0.2657	cg13375295	19	45344725	cis
rs1001611	19_45346768	19	45346768	A	G	0.3985	-0.395039	0.019651	6.21e-88	0.07346	cg13375295	19	45344725	cis
rs11668738	19_45347561	19	45347561	G	T	0.837	-1.09436	0.02244	1e-300	0.3182	cg13375295	19	45344725	cis
rs4452060	19_45347911	19	45347911	A	C	0.4262	-0.190683	0.020011	1.96e-21	0.0175	cg13375295	19	45344725	cis
rs10426423	19_45348253	19	45348253	T	C	0.3985	-0.394698	0.019658	8.06e-88	0.0733	cg13375295	19	45344725	cis
rs12162222	19_45348522	19	45348522	T	G	0.3017	-0.254423	0.021538	5.48e-32	0.02665	cg13375295	19	45344725	cis
rs77241309	19_45349177	19	45349177	C	G	0.1178	-0.288815	0.031374	4.09e-20	0.01635	cg13375295	19	45344725	cis
rs2927472	19_45349369	19	45349369	C	T	0.839	-1.10199	0.022486	1e-300	0.3203	cg13375295	19	45344725	cis
rs3810143	19_45349402	19	45349402	C	T	0.4236	-0.189506	0.019999	3.26e-21	0.01731	cg13375295	19	45344725	cis
rs2306149	19_45349963	19	45349963	A	C	0.3907	-0.396596	0.019802	2.83e-87	0.07296	cg13375295	19	45344725	cis
rs1871047	19_45351746	19	45351746	G	A	0.3985	-0.397862	0.019795	6.49e-88	0.07344	cg13375295	19	45344725	cis
rs2972569	19_45351891	19	45351891	G	A	0.8081	-0.913097	0.022449	1e-300	0.245	cg13375295	19	45344725	cis
rs1871046	19_45351937	19	45351937	C	T	0.3987	-0.396	0.019809	5.65e-87	0.07271	cg13375295	19	45344725	cis
rs7255063	19_45352419	19	45352419	C	G	0.4006	-0.395889	0.019935	6.59e-86	0.07182	cg13375295	19	45344725	cis
rs12974942	19_45352487	19	45352487	T	A	0.4179	-0.189671	0.020289	1.09e-20	0.01686	cg13375295	19	45344725	cis
rs4802240	19_45352804	19	45352804	T	C	0.4009	-0.39663	0.019872	8.06e-87	0.07249	cg13375295	19	45344725	cis
rs1531516	19_45353261	19	45353261	G	C	0.4001	-0.393911	0.019929	4.49e-85	0.0712	cg13375295	19	45344725	cis
rs57537848	19_45354044	19	45354044	G	T	0.5159	-0.343386	0.019581	9e-68	0.0569	cg13375295	19	45344725	cis
rs2972566	19_45354238	19	45354238	C	G	0.8197	-1.00294	0.022405	1e-300	0.2822	cg13375295	19	45344725	cis
rs11666329	19_45354296	19	45354296	G	A	0.5139	-0.343233	0.019648	4.47e-67	0.05649	cg13375295	19	45344725	cis
rs2927469	19_45355552	19	45355552	G	A	0.8818	-0.971152	0.028942	3.41e-231	0.1809	cg13375295	19	45344725	cis
rs11667610	19_45355595	19	45355595	T	C	0.2326	-0.309934	0.023624	5.34e-39	0.03267	cg13375295	19	45344725	cis
rs2972559	19_45355721	19	45355721	G	C	0.2808	-0.267201	0.022224	4.53e-33	0.02758	cg13375295	19	45344725	cis
rs4802241	19_45355743	19	45355743	C	A	0.1777	-0.263877	0.025982	4.07e-24	0.01984	cg13375295	19	45344725	cis
rs2972558	19_45356141	19	45356141	T	C	0.6551	-0.461015	0.020114	4.72e-111	0.09344	cg13375295	19	45344725	cis
rs73050205	19_45356464	19	45356464	A	T	0.2724	-0.247555	0.02254	6.68e-28	0.02312	cg13375295	19	45344725	cis
rs10421035	19_45356674	19	45356674	G	A	0.2515	-0.307324	0.022988	2.05e-40	0.03388	cg13375295	19	45344725	cis
rs12971462	19_45356895	19	45356895	A	G	0.2314	-0.310699	0.02366	4.55e-39	0.03273	cg13375295	19	45344725	cis
rs35396326	19_45357003	19	45357003	G	C	0.2951	-0.269889	0.021881	1.07e-34	0.02898	cg13375295	19	45344725	cis
rs4803763	19_45357291	19	45357291	C	G	0.2731	-0.267588	0.022523	2.46e-32	0.02695	cg13375295	19	45344725	cis
rs4803764	19_45357377	19	45357377	C	T	0.2724	-0.245939	0.022505	1.23e-27	0.02289	cg13375295	19	45344725	cis
rs2927468	19_45357939	19	45357939	G	A	0.5315	-0.450985	0.019345	7.23e-116	0.09635	cg13375295	19	45344725	cis
rs71364511	19_45358181	19	45358181	A	G	0.2385	-0.310012	0.023405	1.04e-39	0.03328	cg13375295	19	45344725	cis
rs10410835	19_45358353	19	45358353	C	T	0.5268	-0.452404	0.019233	3.18e-116	0.09792	cg13375295	19	45344725	cis
rs2927466	19_45359148	19	45359148	G	C	0.2322	-0.311709	0.023615	1.9e-39	0.03305	cg13375295	19	45344725	cis
rs3112438	19_45359570	19	45359570	G	A	0.2313	-0.307363	0.023707	3.91e-38	0.03193	cg13375295	19	45344725	cis
rs56317818	19_45359586	19	45359586	T	C	0.2811	-0.244594	0.022302	7.88e-28	0.02306	cg13375295	19	45344725	cis
rs12462573	19_45359706	19	45359706	A	G	0.2739	-0.244182	0.022537	3.35e-27	0.02251	cg13375295	19	45344725	cis
rs2972557	19_45360573	19	45360573	A	G	0.8717	-0.807224	0.028661	5.41e-166	0.1347	cg13375295	19	45344725	cis
rs8112526	19_45360762	19	45360762	G	A	0.8928	-0.74571	0.031866	5.52e-116	0.09701	cg13375295	19	45344725	cis
rs411920	19_45361632	19	45361632	C	T	0.3815	-0.129741	0.02012	1.21e-10	0.008092	cg13375295	19	45344725	cis
rs365653	19_45361646	19	45361646	G	A	0.1247	0.246874	0.030922	1.59e-15	0.01235	cg13375295	19	45344725	cis
rs418227	19_45361825	19	45361825	C	T	0.3814	-0.129535	0.020127	1.31e-10	0.008061	cg13375295	19	45344725	cis
rs417193	19_45361960	19	45361960	C	T	0.382	-0.128773	0.020123	1.64e-10	0.00797	cg13375295	19	45344725	cis
rs2436474	19_45362269	19	45362269	T	G	0.3816	-0.129042	0.020119	1.48e-10	0.008007	cg13375295	19	45344725	cis
rs377702	19_45362667	19	45362667	A	G	0.3816	-0.129124	0.020124	1.46e-10	0.008013	cg13375295	19	45344725	cis
rs454050	19_45362809	19	45362809	A	C	0.3815	-0.129129	0.02012	1.45e-10	0.008016	cg13375295	19	45344725	cis
rs387369	19_45363254	19	45363254	A	G	0.3805	-0.129604	0.02013	1.29e-10	0.008067	cg13375295	19	45344725	cis
rs403155	19_45363299	19	45363299	T	C	0.3805	-0.129419	0.020131	1.36e-10	0.008044	cg13375295	19	45344725	cis
rs12610257	19_45363392	19	45363392	T	C	0.1771	-0.250271	0.025939	6.23e-22	0.01794	cg13375295	19	45344725	cis
rs12978931	19_45363700	19	45363700	G	A	0.1906	-0.255399	0.025389	1.1e-23	0.01947	cg13375295	19	45344725	cis
rs384973	19_45363791	19	45363791	G	T	0.3807	-0.129203	0.020136	1.46e-10	0.008013	cg13375295	19	45344725	cis
rs411856	19_45364623	19	45364623	T	C	0.3816	-0.129425	0.020129	1.36e-10	0.008046	cg13375295	19	45344725	cis
rs395683	19_45364782	19	45364782	G	A	0.3815	-0.129721	0.02012	1.22e-10	0.008089	cg13375295	19	45344725	cis
rs395710	19_45364815	19	45364815	G	A	0.3815	-0.129705	0.02012	1.22e-10	0.008087	cg13375295	19	45344725	cis
rs555608	19_45365072	19	45365072	G	A	0.3814	-0.129669	0.020122	1.24e-10	0.008082	cg13375295	19	45344725	cis
rs2436475	19_45365248	19	45365248	C	T	0.3814	-0.130005	0.020122	1.1e-10	0.008123	cg13375295	19	45344725	cis
rs11669109	19_45365476	19	45365476	C	T	0.3814	-0.129098	0.020119	1.46e-10	0.008014	cg13375295	19	45344725	cis
rs12980613	19_45365604	19	45365604	G	A	0.3815	-0.129616	0.020118	1.25e-10	0.008078	cg13375295	19	45344725	cis
rs12980631	19_45365641	19	45365641	C	A	0.3815	-0.129616	0.020118	1.25e-10	0.008078	cg13375295	19	45344725	cis
rs11665829	19_45365817	19	45365817	A	G	0.3819	-0.128936	0.020121	1.55e-10	0.007992	cg13375295	19	45344725	cis
rs548011	19_45365961	19	45365961	G	A	0.3818	-0.128355	0.020126	1.89e-10	0.007917	cg13375295	19	45344725	cis
rs415637	19_45366178	19	45366178	A	G	0.3819	-0.128397	0.02012	1.85e-10	0.007927	cg13375295	19	45344725	cis
rs416116	19_45366345	19	45366345	A	G	0.3814	-0.128524	0.020147	1.87e-10	0.007921	cg13375295	19	45344725	cis
rs403729	19_45366410	19	45366410	C	G	0.382	-0.128414	0.020118	1.83e-10	0.00793	cg13375295	19	45344725	cis
rs521629	19_45366603	19	45366603	A	G	0.382	-0.128417	0.020118	1.83e-10	0.007931	cg13375295	19	45344725	cis
rs520566	19_45366656	19	45366656	A	G	0.382	-0.128264	0.020117	1.91e-10	0.007912	cg13375295	19	45344725	cis
rs519825	19_45366779	19	45366779	C	T	0.3821	-0.129342	0.020137	1.41e-10	0.00803	cg13375295	19	45344725	cis
rs376938	19_45366830	19	45366830	G	A	0.382	-0.129289	0.02014	1.44e-10	0.008021	cg13375295	19	45344725	cis
rs394353	19_45367473	19	45367473	G	A	0.5563	-0.277989	0.019808	2.53e-44	0.0372	cg13375295	19	45344725	cis
rs73050216	19_45367502	19	45367502	C	G	0.1753	-0.252555	0.025934	2.61e-22	0.01827	cg13375295	19	45344725	cis
rs8105340	19_45367777	19	45367777	T	C	0.8842	-0.692578	0.030116	3.27e-111	0.094	cg13375295	19	45344725	cis
rs520283	19_45368082	19	45368082	A	C	0.3822	-0.12886	0.020143	1.67e-10	0.007965	cg13375295	19	45344725	cis
rs419010	19_45368320	19	45368320	T	C	0.5566	-0.277099	0.01979	3.96e-44	0.03704	cg13375295	19	45344725	cis
rs394221	19_45368424	19	45368424	T	C	0.5566	-0.279042	0.019784	9.54e-45	0.03757	cg13375295	19	45344725	cis
rs41290098	19_45370278	19	45370278	T	A	0.1794	-0.261659	0.026027	1.17e-23	0.01944	cg13375295	19	45344725	cis
rs384653	19_45370335	19	45370335	A	G	0.4428	0.277679	0.019778	2.35e-44	0.03723	cg13375295	19	45344725	cis
rs511825	19_45370554	19	45370554	C	T	0.6198	0.130129	0.020215	1.3e-10	0.008064	cg13375295	19	45344725	cis
rs564724	19_45370649	19	45370649	G	A	0.6201	0.129928	0.020233	1.42e-10	0.008025	cg13375295	19	45344725	cis
rs510297	19_45370673	19	45370673	A	C	0.62	0.129117	0.020221	1.8e-10	0.007936	cg13375295	19	45344725	cis
rs12610605	19_45370838	19	45370838	A	G	0.1801	-0.250142	0.025625	2.08e-22	0.01835	cg13375295	19	45344725	cis
rs416041	19_45370854	19	45370854	A	G	0.6197	0.1274	0.020222	3.11e-10	0.007727	cg13375295	19	45344725	cis
rs150358728	19_45371093	19	45371093	T	G	0.0166	0.823946	0.083144	4.82e-23	0.0189	cg13375295	19	45344725	cis
rs4803766	19_45371168	19	45371168	A	G	0.4303	0.281359	0.019923	7.45e-45	0.03766	cg13375295	19	45344725	cis
rs41290102	19_45371188	19	45371188	T	C	0.0198	-0.526307	0.074492	1.73e-12	0.009699	cg13375295	19	45344725	cis
rs58521715	19_45372129	19	45372129	T	A	0.2722	-0.217846	0.022119	8.82e-23	0.01867	cg13375295	19	45344725	cis
rs60389450	19_45372184	19	45372184	C	A	0.2559	-0.218341	0.022684	7.78e-22	0.01785	cg13375295	19	45344725	cis
rs17561351	19_45372329	19	45372329	G	A	0.0638	-0.37465	0.040508	2.75e-20	0.01651	cg13375295	19	45344725	cis
rs8104483	19_45372354	19	45372354	G	T	0.2711	-0.215714	0.022161	2.73e-22	0.01825	cg13375295	19	45344725	cis
rs404935	19_45372794	19	45372794	A	G	0.1607	0.835673	0.02468	5.38e-236	0.1836	cg13375295	19	45344725	cis
rs4803767	19_45372959	19	45372959	T	C	0.2593	-0.214787	0.022588	2.38e-21	0.01743	cg13375295	19	45344725	cis
rs11879589	19_45373276	19	45373276	A	G	0.0926	-0.278763	0.033976	2.6e-16	0.01304	cg13375295	19	45344725	cis
rs3852857	19_45373539	19	45373539	C	G	0.0918	-0.280417	0.034121	2.33e-16	0.01308	cg13375295	19	45344725	cis
rs395908	19_45373565	19	45373565	A	G	0.1613	0.831015	0.024576	6.62e-236	0.1832	cg13375295	19	45344725	cis
rs4081918	19_45373739	19	45373739	G	A	0.0929	-0.275773	0.03394	4.99e-16	0.01279	cg13375295	19	45344725	cis
rs79074020	19_45374350	19	45374350	C	T	0.0921	-0.281639	0.034116	1.72e-16	0.01319	cg13375295	19	45344725	cis
rs71352236	19_45375413	19	45375413	A	G	0.0232	0.908823	0.071391	7.77e-37	0.03081	cg13375295	19	45344725	cis
rs519113	19_45376284	19	45376284	G	C	0.2336	0.500601	0.022563	8.42e-106	0.08807	cg13375295	19	45344725	cis
rs11671274	19_45376317	19	45376317	G	C	0.0588	-0.385595	0.041844	3.75e-20	0.01639	cg13375295	19	45344725	cis
rs11672399	19_45377098	19	45377098	A	C	0.0717	-0.316826	0.038311	1.51e-16	0.01324	cg13375295	19	45344725	cis
rs393584	19_45377334	19	45377334	A	G	0.351	0.311195	0.020181	7.2e-53	0.04457	cg13375295	19	45344725	cis
rs34278513	19_45378144	19	45378144	T	C	0.1111	0.672149	0.030358	9.29e-106	0.08774	cg13375295	19	45344725	cis
rs11665676	19_45378719	19	45378719	T	C	0.0501	-0.398725	0.045183	1.31e-18	0.01505	cg13375295	19	45344725	cis
rs387976	19_45379060	19	45379060	C	A	0.3535	0.309137	0.020208	5.38e-52	0.0439	cg13375295	19	45344725	cis
rs369599	19_45379336	19	45379336	T	C	0.3033	0.132046	0.021704	1.24e-09	0.00721	cg13375295	19	45344725	cis
rs412776	19_45379516	19	45379516	A	G	0.1105	0.679626	0.030576	7.68e-106	0.08837	cg13375295	19	45344725	cis
rs370705	19_45379638	19	45379638	T	C	0.3017	0.133031	0.021723	9.48e-10	0.007304	cg13375295	19	45344725	cis
rs11667640	19_45379791	19	45379791	T	C	0.0636	-0.326517	0.040927	1.66e-15	0.01233	cg13375295	19	45344725	cis
rs419925	19_45380126	19	45380126	C	G	0.3033	0.139643	0.021728	1.38e-10	0.008039	cg13375295	19	45344725	cis
rs421812	19_45380545	19	45380545	T	G	0.3017	0.135413	0.021761	5.09e-10	0.00754	cg13375295	19	45344725	cis
rs3865427	19_45380961	19	45380961	A	C	0.1099	0.677246	0.030686	5.77e-102	0.08723	cg13375295	19	45344725	cis
rs11668861	19_45380970	19	45380970	T	G	0.4564	-0.318006	0.019484	6.44e-59	0.04967	cg13375295	19	45344725	cis
rs150639620	19_45381292	19	45381292	T	G	0.0511	-0.408704	0.045255	2.01e-19	0.01575	cg13375295	19	45344725	cis
rs6859	19_45382034	19	45382034	G	A	0.5722	-0.147914	0.020109	2.06e-13	0.0105	cg13375295	19	45344725	cis
rs41290120	19_45382675	19	45382675	A	G	0.0506	0.916314	0.044293	6.33e-93	0.07746	cg13375295	19	45344725	cis
rs406456	19_45382717	19	45382717	A	G	0.6016	0.125386	0.02044	8.87e-10	0.007329	cg13375295	19	45344725	cis
rs11669338	19_45382984	19	45382984	G	T	0.0951	-0.323545	0.034533	8.91e-21	0.01693	cg13375295	19	45344725	cis
rs11673139	19_45383037	19	45383037	T	A	0.092	-0.347983	0.035142	5.2e-23	0.01887	cg13375295	19	45344725	cis
rs71352237	19_45383079	19	45383079	C	T	0.113	0.649598	0.030449	9.41e-99	0.08197	cg13375295	19	45344725	cis
rs34224078	19_45383115	19	45383115	G	A	0.1082	0.664013	0.031131	9.75e-99	0.08194	cg13375295	19	45344725	cis
rs35879138	19_45383139	19	45383139	A	T	0.1085	0.666487	0.031083	9.7e-100	0.08274	cg13375295	19	45344725	cis
rs148303016	19_45383830	19	45383830	T	C	0.0538	-0.39103	0.044263	1.2e-18	0.01508	cg13375295	19	45344725	cis
rs406315	19_45384116	19	45384116	A	G	0.6215	0.126683	0.020635	8.61e-10	0.00734	cg13375295	19	45344725	cis
rs11668327	19_45398633	19	45398633	C	G	0.1903	0.172538	0.026039	3.63e-11	0.00854	cg13375295	19	45344725	cis
rs35568738	19_45402718	19	45402718	C	G	0.0574	0.682989	0.041784	4.91e-59	0.04981	cg13375295	19	45344725	cis
rs1160984	19_45403924	19	45403924	T	C	0.0565	0.690067	0.042117	2.49e-59	0.05003	cg13375295	19	45344725	cis
rs117264457	19_45404432	19	45404432	A	G	0.0223	1.00659	0.072472	1.87e-43	0.03647	cg13375295	19	45344725	cis
rs405697	19_45404691	19	45404691	G	A	0.7077	0.138451	0.021976	3.11e-10	0.007727	cg13375295	19	45344725	cis
rs449647	19_45408564	19	45408564	T	A	0.1726	0.2342	0.027553	2.18e-17	0.01398	cg13375295	19	45344725	cis
rs405509	19_45408836	19	45408836	G	T	0.4942	0.210423	0.01972	1.95e-26	0.02185	cg13375295	19	45344725	cis
rs440446	19_45409167	19	45409167	G	C	0.6255	0.166245	0.02058	7.36e-16	0.01264	cg13375295	19	45344725	cis
rs7412	19_45412079	19	45412079	T	C	0.0762	0.58504	0.036902	8.2e-56	0.047	cg13375295	19	45344725	cis
rs75627662	19_45413576	19	45413576	T	C	0.1995	0.175161	0.025139	3.43e-12	0.009435	cg13375295	19	45344725	cis
rs72654473	19_45414399	19	45414399	A	C	0.1028	0.35459	0.032153	4.05e-28	0.02331	cg13375295	19	45344725	cis
rs445925	19_45415640	19	45415640	A	G	0.1047	0.35506	0.032471	1.15e-27	0.02292	cg13375295	19	45344725	cis
rs59325138	19_45416291	19	45416291	T	C	0.4027	-0.14567	0.020492	1.28e-12	0.009817	cg13375295	19	45344725	cis
rs390082	19_45416831	19	45416831	G	T	0.1067	0.351035	0.032139	1.31e-27	0.02287	cg13375295	19	45344725	cis
rs12721056	19_45421744	19	45421744	T	G	0.3548	-0.139197	0.021884	2.1e-10	0.007875	cg13375295	19	45344725	cis
rs12721051	19_45422160	19	45422160	G	C	0.1978	-0.158212	0.026176	1.56e-09	0.007116	cg13375295	19	45344725	cis
rs56131196	19_45422846	19	45422846	A	G	0.1903	-0.162187	0.026717	1.34e-09	0.007178	cg13375295	19	45344725	cis
rs78959900	19_45423636	19	45423636	A	G	0.3611	-0.131633	0.021781	1.57e-09	0.007115	cg13375295	19	45344725	cis
rs144311893	19_45423944	19	45423944	T	C	0.0222	0.762859	0.071404	1.7e-26	0.0219	cg13375295	19	45344725	cis
rs157595	19_45425460	19	45425460	G	A	0.6066	-0.17299	0.020909	1.47e-16	0.01325	cg13375295	19	45344725	cis
rs141622900	19_45426792	19	45426792	A	G	0.0469	0.317067	0.048759	8.26e-11	0.008228	cg13375295	19	45344725	cis
rs4803770	19_45427353	19	45427353	G	C	0.3806	-0.149993	0.021319	2.13e-12	0.009618	cg13375295	19	45344725	cis
rs12721109	19_45447221	19	45447221	A	G	0.0267	0.813317	0.064349	2.44e-36	0.03039	cg13375295	19	45344725	cis
rs12983572	19_45456832	19	45456832	C	G	0.0176	0.674916	0.076455	1.27e-18	0.01506	cg13375295	19	45344725	cis
rs75178253	19_45461007	19	45461007	G	A	0.0815	0.256257	0.03981	1.3e-10	0.008064	cg13375295	19	45344725	cis
rs4803782	19_45469579	19	45469579	A	G	0.9815	-0.63126	0.074799	3.64e-17	0.01378	cg13375295	19	45344725	cis
rs117198034	19_45469902	19	45469902	T	C	0.0188	0.633762	0.084007	4.95e-14	0.01104	cg13375295	19	45344725	cis
rs146390218	19_45478352	19	45478352	G	A	0.0272	0.382299	0.063425	1.74e-09	0.007078	cg13375295	19	45344725	cis
rs204473	19_45487519	19	45487519	G	A	0.9692	-0.370433	0.058602	2.72e-10	0.007778	cg13375295	19	45344725	cis
rs150554721	19_45490702	19	45490702	T	C	0.0185	0.606614	0.084435	7.24e-13	0.01003	cg13375295	19	45344725	cis
rs117261169	19_45491032	19	45491032	T	C	0.0153	0.658308	0.085413	1.42e-14	0.01152	cg13375295	19	45344725	cis
rs4803791	19_45523583	19	45523583	A	G	0.2239	0.174122	0.024998	3.48e-12	0.009429	cg13375295	19	45344725	cis
rs34827707	19_45541782	19	45541782	A	G	0.0312	0.63897	0.062848	3.66e-24	0.01988	cg13375295	19	45344725	cis
rs149553138	19_45672478	19	45672478	A	G	0.0332	0.552198	0.061549	3.45e-19	0.01555	cg13375295	19	45344725	cis
rs117602337	19_45693752	19	45693752	T	C	0.0654	0.307105	0.042875	8.46e-13	0.009966	cg13375295	19	45344725	cis
rs79890446	19_45723446	19	45723446	T	A	0.0341	0.377815	0.060839	5.51e-10	0.007509	cg13375295	19	45344725	cis
rs1531517	19_45242173	19	45242173	A	G	0.0759	0.225585	0.037467	1.81e-09	0.007059	cg14645843	19	45454752	cis
rs62117206	19_45255679	19	45255679	C	G	0.0756	0.232468	0.038216	1.25e-09	0.007205	cg14645843	19	45454752	cis
rs147711004	19_45337918	19	45337918	A	G	0.052	-0.309557	0.047742	9.37e-11	0.008178	cg14645843	19	45454752	cis
rs4452060	19_45347911	19	45347911	A	C	0.4262	-0.121879	0.020116	1.43e-09	0.007148	cg14645843	19	45454752	cis
rs3810143	19_45349402	19	45349402	C	T	0.4236	-0.122995	0.020101	9.78e-10	0.007289	cg14645843	19	45454752	cis
rs12974942	19_45352487	19	45352487	T	A	0.4179	-0.124107	0.020388	1.21e-09	0.007215	cg14645843	19	45454752	cis
[truncated: 1,728 more rows]

## Sheet: Table S7
Chr.	Start	End	Size (kb)	No. meQTLs	No. cis associations	No. trans associations	No. CpGs	CpG IDs
1	55262327	55377952	115.625	115	115	0	1	cg17901584
4	185766250	185795112	28.862	18	0	28	2	cg16000331; cg16740586
6	109511668	109648130	136.462	137	0	236	2	cg12403973; cg19751789
7	155086439	155104949	18.51	27	0	84	4	cg07960944; cg15128785; cg16000331; cg19751789
11	61543499	61640379	96.88	55	0	150	3	cg12403973; cg15128785; cg19751789
11	123342953	123390447	47.494	14	0	14	1	cg17901584
12	54596827	54750706	153.879	12	0	12	1	cg03793277
12	125349968	125386389	36.421	37	0	49	2	cg06500161; cg17901584
15	50195949	50509591	313.642	115	0	242	8	cg06500161; cg07960944; cg12403973; cg15128785; cg16000331; cg16740586; cg17901584; cg19751789
19	45004645	45723446	718.801	947	2295	2	16	cg01958934; cg03793277; cg04488858; cg06198803; cg09555818; cg10762466; cg11643040; cg13375295; cg14645843; cg15233575; cg16000331; cg16094954; cg16471933; cg19751789; cg26631131; cg27087650
21	43652410	43669610	17.2	20	21	0	2	cg06500161; cg16740586
22	41413286	42680800	1267.51	157	479	0	4	cg09978077; cg12403973; cg15128785; cg16000331

## Sheet: Table S8
SNP	Chr	Pos	Gene	Trait	P-value	Study Link
rs174583	11	61842278	NR	Adult onset asthma or fasting glucose levels	4e-17	www.ncbi.nlm.nih.gov/pubmed/31669095
rs174584	11	61843278	NR	Adult onset asthma or type 2 diabetes	2e-20	www.ncbi.nlm.nih.gov/pubmed/31669095
rs429358	19	44908684	NR	Adult onset asthma or type 2 diabetes	2e-10	www.ncbi.nlm.nih.gov/pubmed/31669095
rs429358	19	44908684	APOE	Advanced age-related macular degeneration	2e-42	www.ncbi.nlm.nih.gov/pubmed/26691988
rs174547	11	61803311	NR	Age-related disease endophenotypes	1e-29	www.ncbi.nlm.nih.gov/pubmed/27790247
rs4420638	19	44919689	NR	Age-related disease endophenotypes	2e-25	www.ncbi.nlm.nih.gov/pubmed/27790247
rs4803750	19	44744370	NR	Age-related disease endophenotypes	4e-16	www.ncbi.nlm.nih.gov/pubmed/27790247
rs174547	11	61803311	NR	Age-related diseases, mortality and associated endophenotypes	7e-25	www.ncbi.nlm.nih.gov/pubmed/27790247
rs4420638	19	44919689	NR	Age-related diseases, mortality and associated endophenotypes	1e-22	www.ncbi.nlm.nih.gov/pubmed/27790247
rs4803750	19	44744370	NR	Age-related diseases, mortality and associated endophenotypes	1e-13	www.ncbi.nlm.nih.gov/pubmed/27790247
rs4420638	19	44919689	APOE	Age-related macular degeneration	2e-20	www.ncbi.nlm.nih.gov/pubmed/23455636
rs56131196	19	44919589	Intergenic	Alzheimer disease and age of onset	3e-24	www.ncbi.nlm.nih.gov/pubmed/26830138
rs4420638	19	44919689	APOE	Alzheimer disease and age of onset	2e-16	www.ncbi.nlm.nih.gov/pubmed/26830138
rs429358	19	44908684	APOE	Alzheimer's disease (clinical subgroup AD+)	1e-64	www.ncbi.nlm.nih.gov/pubmed/31473137
rs429358	19	44908684	APOE	Alzheimer's disease (clinical subgroup AD++)	1e-76	www.ncbi.nlm.nih.gov/pubmed/31473137
rs429358	19	44908684	APOE	Alzheimer's disease (clinical subgroup AD+++)	1e-75	www.ncbi.nlm.nih.gov/pubmed/31473137
rs429358	19	44908684	APOE	Alzheimer's disease and/or vascular dementia (clinical subgroup VaD+)	6e-14	www.ncbi.nlm.nih.gov/pubmed/31473137
rs429358	19	44908684	APOE	Alzheimer's disease	2e-303	www.ncbi.nlm.nih.gov/pubmed/31473137
rs2075650	19	44892362	APOE	Alzheimer's disease	1e-295	www.ncbi.nlm.nih.gov/pubmed/20460622
rs2075650	19	44892362	APOE, TOMM40	Alzheimer's disease	2e-157	www.ncbi.nlm.nih.gov/pubmed/19734902
rs4420638	19	44919689	APOE, TOMM40, APOC1	Alzheimer's disease	8e-149	www.ncbi.nlm.nih.gov/pubmed/22832961
rs2075650	19	44892362	APOE, BCAM, PVR, EXOC3L2, TOMM40, PVRL2, BCL3, APOC1	Alzheimer's disease	9e-116	www.ncbi.nlm.nih.gov/pubmed/24755620
rs429358	19	44908684	APOE	Alzheimer's disease	2e-91	www.ncbi.nlm.nih.gov/pubmed/30636644
rs157580	19	44892009	APOE	Alzheimer's disease	8e-89	www.ncbi.nlm.nih.gov/pubmed/21627779
rs769449	19	44906745	APOE	Alzheimer's disease	2e-83	www.ncbi.nlm.nih.gov/pubmed/30636644
rs56131196	19	44919589	APOC1	Alzheimer's disease	6e-77	www.ncbi.nlm.nih.gov/pubmed/30636644
rs4420638	19	44919689	APOC1	Alzheimer's disease	9e-77	www.ncbi.nlm.nih.gov/pubmed/30636644
rs2075650	19	44892362	TOMM40	Alzheimer's disease	2e-71	www.ncbi.nlm.nih.gov/pubmed/30636644
rs71352238	19	44891079	TOMM40	Alzheimer's disease	7e-69	www.ncbi.nlm.nih.gov/pubmed/30636644
rs157582	19	44892962	TOMM40	Alzheimer's disease	4e-63	www.ncbi.nlm.nih.gov/pubmed/30636644
rs429358	19	44908684	APOE	Alzheimer's disease	1e-62	www.ncbi.nlm.nih.gov/pubmed/31473137
rs429358	19	44908684	APOE	Alzheimer's disease	1e-53	www.ncbi.nlm.nih.gov/pubmed/30636644
rs56131196	19	44919589	APOC1	Alzheimer's disease	4e-48	www.ncbi.nlm.nih.gov/pubmed/30636644
rs4420638	19	44919689	APOC1	Alzheimer's disease	8e-48	www.ncbi.nlm.nih.gov/pubmed/30636644
rs769449	19	44906745	APOE	Alzheimer's disease	6e-47	www.ncbi.nlm.nih.gov/pubmed/30636644
rs4420638	19	44919689	APOE, APOC1	Alzheimer's disease	2e-44	www.ncbi.nlm.nih.gov/pubmed/17998437
rs157580	19	44892009	APOE, TOMM40	Alzheimer's disease	1e-40	www.ncbi.nlm.nih.gov/pubmed/19125160
rs4420638	19	44919689	APOE	Alzheimer's disease	1e-39	www.ncbi.nlm.nih.gov/pubmed/17975299
rs2075650	19	44892362	TOMM40	Alzheimer's disease	1e-39	www.ncbi.nlm.nih.gov/pubmed/30636644
rs71352238	19	44891079	TOMM40	Alzheimer's disease	6e-38	www.ncbi.nlm.nih.gov/pubmed/30636644
rs157582	19	44892962	TOMM40	Alzheimer's disease	2e-35	www.ncbi.nlm.nih.gov/pubmed/30636644
rs429358	19	44908684	APOE	Alzheimer's disease	3e-31	www.ncbi.nlm.nih.gov/pubmed/30636644
rs769449	19	44906745	APOE	Alzheimer's disease	7e-30	www.ncbi.nlm.nih.gov/pubmed/30636644
rs2075650	19	44892362	TOMM40	Alzheimer's disease	8e-26	www.ncbi.nlm.nih.gov/pubmed/30636644
rs71352238	19	44891079	TOMM40	Alzheimer's disease	2e-25	www.ncbi.nlm.nih.gov/pubmed/30636644
rs4420638	19	44919689	APOC1	Alzheimer's disease	2e-24	www.ncbi.nlm.nih.gov/pubmed/30636644
rs56131196	19	44919589	APOC1	Alzheimer's disease	3e-24	www.ncbi.nlm.nih.gov/pubmed/30636644
rs157582	19	44892962	TOMM40	Alzheimer's disease	1e-23	www.ncbi.nlm.nih.gov/pubmed/30636644
rs157580	19	44892009	TOMM40	Alzheimer's disease	4e-23	www.ncbi.nlm.nih.gov/pubmed/30636644
rs283815	19	44887076	PVRL2	Alzheimer's disease	9e-23	www.ncbi.nlm.nih.gov/pubmed/30636644
rs6859	19	44878777	PVRL2	Alzheimer's disease	2e-21	www.ncbi.nlm.nih.gov/pubmed/30636644
rs405509	19	44905579	APOE	Alzheimer's disease	2e-21	www.ncbi.nlm.nih.gov/pubmed/30636644
rs8106922	19	44898409	TOMM40	Alzheimer's disease	2e-20	www.ncbi.nlm.nih.gov/pubmed/30636644
rs769450	19	44907187	APOE	Alzheimer's disease	6e-19	www.ncbi.nlm.nih.gov/pubmed/30636644
rs6857	19	44888997	NR	Alzheimer's disease	7e-18	www.ncbi.nlm.nih.gov/pubmed/28183528
rs2075650	19	44892362	APOE	Alzheimer's disease	2e-16	www.ncbi.nlm.nih.gov/pubmed/19734903
rs10405693	19	44823407	BCAM	Alzheimer's disease	3e-14	www.ncbi.nlm.nih.gov/pubmed/30636644
rs405509	19	44905579	APOE	Alzheimer's disease	4e-14	www.ncbi.nlm.nih.gov/pubmed/30636644
rs157580	19	44892009	TOMM40	Alzheimer's disease	6e-14	www.ncbi.nlm.nih.gov/pubmed/30636644
rs8106922	19	44898409	TOMM40	Alzheimer's disease	6e-14	www.ncbi.nlm.nih.gov/pubmed/30636644
rs6859	19	44878777	APOE, PVRL2, TOMM40	Alzheimer's disease	6e-14	www.ncbi.nlm.nih.gov/pubmed/18823527
rs10402271	19	44825957	BCAM	Alzheimer's disease	7e-14	www.ncbi.nlm.nih.gov/pubmed/30636644
rs405697	19	44901434	TOMM40	Alzheimer's disease	1e-13	www.ncbi.nlm.nih.gov/pubmed/30636644
rs769450	19	44907187	APOE	Alzheimer's disease	3e-13	www.ncbi.nlm.nih.gov/pubmed/30636644
rs7412	19	44908822	APOE	Alzheimer's disease	4e-13	www.ncbi.nlm.nih.gov/pubmed/30636644
rs2075650	19	44892362	APOE, TOMM40	Alzheimer's disease	4e-13	www.ncbi.nlm.nih.gov/pubmed/24770881
rs6859	19	44878777	PVRL2	Alzheimer's disease	6e-13	www.ncbi.nlm.nih.gov/pubmed/30636644
rs2075650	19	44892362	APOE, TOMM40	Alzheimer's disease	3e-11	www.ncbi.nlm.nih.gov/pubmed/20061627
rs10405693	19	44823407	BCAM	Alzheimer's disease	1e-09	www.ncbi.nlm.nih.gov/pubmed/30636644
rs6859	19	44878777	PVRL2	Alzheimer's disease	1e-09	www.ncbi.nlm.nih.gov/pubmed/30636644
rs10402271	19	44825957	BCAM	Alzheimer's disease	2e-09	www.ncbi.nlm.nih.gov/pubmed/30636644
rs157580	19	44892009	TOMM40	Alzheimer's disease	4e-09	www.ncbi.nlm.nih.gov/pubmed/30636644
rs405697	19	44901434	TOMM40	Alzheimer's disease	1e-08	www.ncbi.nlm.nih.gov/pubmed/30636644
rs405509	19	44905579	APOE	Alzheimer's disease	1e-08	www.ncbi.nlm.nih.gov/pubmed/30636644
rs4420638	19	44919689	APOE, TOMM40, APOC1, PVRL2	Alzheimer's disease (age of onset)	1e-12	www.ncbi.nlm.nih.gov/pubmed/22005931
rs41289512	19	44848259	APOE	Alzheimer's disease (late onset)	3e-194	www.ncbi.nlm.nih.gov/pubmed/30617256
rs7412	19	44908822	APOE	Alzheimer's disease (late onset)	3e-105	www.ncbi.nlm.nih.gov/pubmed/28714976
rs4420638	19	44919689	APOE	Alzheimer's disease (late onset)	1e-39	www.ncbi.nlm.nih.gov/pubmed/17474819
rs519113	19	44873027	APOE, CEACAM16, BCL3, PVRL2, TOMM40, PPP1R37	Alzheimer's disease (late onset)	5e-39	www.ncbi.nlm.nih.gov/pubmed/23565137
rs2075650	19	44892362	APOE, TOMM40	Alzheimer's disease (late onset)	5e-36	www.ncbi.nlm.nih.gov/pubmed/20885792
rs429358	19	44908684	APOE	Alzheimer's disease (onset at age over 80)	4e-43	www.ncbi.nlm.nih.gov/pubmed/30979435
rs7412	19	44908822	APOE	Alzheimer's disease (onset at age over 80)	6e-12	www.ncbi.nlm.nih.gov/pubmed/30979435
rs429358	19	44908684	APOE	Alzheimer's disease (onset between ages 58 and 79)	5e-286	www.ncbi.nlm.nih.gov/pubmed/30979435
rs440446	19	44905910	APOE	Alzheimer's disease (onset between ages 58 and 79)	9e-59	www.ncbi.nlm.nih.gov/pubmed/30979435
rs6859	19	44878777	NCTIN2	Alzheimer's disease (onset between ages 58 and 79)	7e-39	www.ncbi.nlm.nih.gov/pubmed/30979435
rs4803764	19	44854120	NCTIN2	Alzheimer's disease (onset between ages 58 and 79)	1e-34	www.ncbi.nlm.nih.gov/pubmed/30979435
rs7412	19	44908822	APOE	Alzheimer's disease (onset between ages 58 and 79)	3e-33	www.ncbi.nlm.nih.gov/pubmed/30979435
rs449647	19	44905307	APOE	Alzheimer's disease (onset between ages 58 and 79)	9e-22	www.ncbi.nlm.nih.gov/pubmed/30979435
rs4803748	19	44743791	BCL3	Alzheimer's disease (onset between ages 58 and 79)	3e-16	www.ncbi.nlm.nih.gov/pubmed/30979435
rs28399664	19	44821499	BCAM	Alzheimer's disease (onset between ages 58 and 79)	6e-16	www.ncbi.nlm.nih.gov/pubmed/30979435
rs71352239	19	44926286	APOC1P1	Alzheimer's disease (onset between ages 58 and 79)	3e-14	www.ncbi.nlm.nih.gov/pubmed/30979435
rs111371860	19	44842530	BCAM, PVRL2	Alzheimer's disease (onset between ages 58 and 79)	1e-12	www.ncbi.nlm.nih.gov/pubmed/30979435
rs144261139	19	44882099	NCTIN2	Alzheimer's disease (onset between ages 58 and 79)	1e-10	www.ncbi.nlm.nih.gov/pubmed/30979435
rs79638902	19	44718495	CEACAM16, BCL3	Alzheimer's disease (onset between ages 58 and 79)	1e-10	www.ncbi.nlm.nih.gov/pubmed/30979435
rs35568738	19	44899461	TOMM40	Alzheimer's disease (onset between ages 58 and 79)	9e-10	www.ncbi.nlm.nih.gov/pubmed/30979435
rs35336243	19	44939262	APOC1P1, APOC4, APOC2	Alzheimer's disease (onset between ages 58 and 79)	2e-09	www.ncbi.nlm.nih.gov/pubmed/30979435
rs79701229	19	44881674	NCTIN2	Alzheimer's disease (onset between ages 58 and 79)	2e-09	www.ncbi.nlm.nih.gov/pubmed/30979435
rs769449	19	44906745	APOE, TOMM40	Alzheimer's disease biomarkers	2e-18	www.ncbi.nlm.nih.gov/pubmed/23562540
rs769449	19	44906745	APOE, TOMM40	Alzheimer's disease biomarkers	2e-16	www.ncbi.nlm.nih.gov/pubmed/23562540
rs429358	19	44908684	APOE	Alzheimer's disease biomarkers	5e-14	www.ncbi.nlm.nih.gov/pubmed/23419831
rs56131196	19	44919589	APOC1	Alzheimer's disease biomarkers	4e-12	www.ncbi.nlm.nih.gov/pubmed/23419831
rs6857	19	44888997	PVRL2	Alzheimer's disease biomarkers	1e-10	www.ncbi.nlm.nih.gov/pubmed/23419831
rs59007384	19	44893408	TOMM40	Alzheimer's disease biomarkers	7e-09	www.ncbi.nlm.nih.gov/pubmed/23419831
rs429358	19	44908684	APOE, PVRL2, TOMM40, APOC1, BCAM	Alzheimer's disease in hypertension	6e-43	www.ncbi.nlm.nih.gov/pubmed/31055733
rs429358	19	44908684	TOMM40, PVRL2, APOE, APOC1, BCAM	Alzheimer's disease in hypertension-negative individuals	2e-30	www.ncbi.nlm.nih.gov/pubmed/31055733
rs41289512	19	44848259	APOE	Alzheimer's disease or family history of Alzheimer's disease	6e-276	www.ncbi.nlm.nih.gov/pubmed/30617256
rs1081105	19	44909698	APOE	Alzheimer's disease or family history of Alzheimer's disease	1e-231	www.ncbi.nlm.nih.gov/pubmed/30617256
rs157580	19	44892009	TOMM40	Alzheimer's disease or family history of Alzheimer's disease	8e-220	www.ncbi.nlm.nih.gov/pubmed/30617256
rs157580	19	44892009	NR	Alzheimer's disease or family history of Alzheimer's disease	2e-208	www.ncbi.nlm.nih.gov/pubmed/29777097
rs41289512	19	44848259	NR	Alzheimer's disease or family history of Alzheimer's disease	5e-175	www.ncbi.nlm.nih.gov/pubmed/29777097
rs1081105	19	44909698	NR	Alzheimer's disease or family history of Alzheimer's disease	1e-162	www.ncbi.nlm.nih.gov/pubmed/29777097
rs3925681	19	44917843	NR	Alzheimer's disease or family history of Alzheimer's disease	7e-162	www.ncbi.nlm.nih.gov/pubmed/29777097
rs6859	19	44878777	NR	Alzheimer's disease or family history of Alzheimer's disease	1e-155	www.ncbi.nlm.nih.gov/pubmed/29777097
rs6859	19	44878777	PVRL2	Alzheimer's disease or family history of Alzheimer's disease	1e-152	www.ncbi.nlm.nih.gov/pubmed/30617256
rs28399637	19	44820881	BCAM	Alzheimer's disease or family history of Alzheimer's disease	2e-143	www.ncbi.nlm.nih.gov/pubmed/30617256
rs28399637	19	44820881	NR	Alzheimer's disease or family history of Alzheimer's disease	7e-120	www.ncbi.nlm.nih.gov/pubmed/29777097
rs2927468	19	44854682	NR	Alzheimer's disease or family history of Alzheimer's disease	4e-108	www.ncbi.nlm.nih.gov/pubmed/29777097
rs7412	19	44908822	APOE	Alzheimer's disease or family history of Alzheimer's disease	1e-99	www.ncbi.nlm.nih.gov/pubmed/30617256
rs7412	19	44908822	NR	Alzheimer's disease or family history of Alzheimer's disease	2e-76	www.ncbi.nlm.nih.gov/pubmed/29777097
rs79701229	19	44881674	PVRL2	Alzheimer's disease or family history of Alzheimer's disease	1e-64	www.ncbi.nlm.nih.gov/pubmed/30617256
rs10407439	19	44838691	PVRL2	Alzheimer's disease or family history of Alzheimer's disease	1e-58	www.ncbi.nlm.nih.gov/pubmed/30617256
rs449647	19	44905307	NR	Alzheimer's disease or family history of Alzheimer's disease	2e-58	www.ncbi.nlm.nih.gov/pubmed/29777097
rs2965169	19	44747899	BCL3	Alzheimer's disease or family history of Alzheimer's disease	3e-57	www.ncbi.nlm.nih.gov/pubmed/30617256
rs116949436	19	44960129	CLPTM1	Alzheimer's disease or family history of Alzheimer's disease	7e-50	www.ncbi.nlm.nih.gov/pubmed/30617256
rs2965169	19	44747899	NR	Alzheimer's disease or family history of Alzheimer's disease	1e-49	www.ncbi.nlm.nih.gov/pubmed/29777097
rs55923289	19	44737327	BCL3	Alzheimer's disease or family history of Alzheimer's disease	3e-44	www.ncbi.nlm.nih.gov/pubmed/30617256
rs148601586	19	44843409	NR	Alzheimer's disease or family history of Alzheimer's disease	2e-43	www.ncbi.nlm.nih.gov/pubmed/29777097
rs111371860	19	44842530	PVRL2	Alzheimer's disease or family history of Alzheimer's disease	6e-35	www.ncbi.nlm.nih.gov/pubmed/30617256
rs375972689	19	44857231	NR	Alzheimer's disease or family history of Alzheimer's disease	1e-32	www.ncbi.nlm.nih.gov/pubmed/29777097
rs117612135	19	45001269	NR	Alzheimer's disease or family history of Alzheimer's disease	9e-31	www.ncbi.nlm.nih.gov/pubmed/29777097
rs111371860	19	44842530	NR	Alzheimer's disease or family history of Alzheimer's disease	5e-24	www.ncbi.nlm.nih.gov/pubmed/29777097
rs11672748	19	44986934	CLPTM1	Alzheimer's disease or family history of Alzheimer's disease	1e-23	www.ncbi.nlm.nih.gov/pubmed/30617256
rs595290	19	45205150	MARK4, AC006126.3	Alzheimer's disease or family history of Alzheimer's disease	7e-23	www.ncbi.nlm.nih.gov/pubmed/30617256
rs73037426	19	44719517	NR	Alzheimer's disease or family history of Alzheimer's disease	4e-22	www.ncbi.nlm.nih.gov/pubmed/29777097
rs34874378	19	45013623	RELB	Alzheimer's disease or family history of Alzheimer's disease	9e-22	www.ncbi.nlm.nih.gov/pubmed/30617256
rs56261258	19	44646342	NR	Alzheimer's disease or family history of Alzheimer's disease	1e-21	www.ncbi.nlm.nih.gov/pubmed/29777097
rs595290	19	45205150	NR	Alzheimer's disease or family history of Alzheimer's disease	7e-21	www.ncbi.nlm.nih.gov/pubmed/29777097
rs1160984	19	44900667	TOMM40	Alzheimer's disease or family history of Alzheimer's disease	2e-20	www.ncbi.nlm.nih.gov/pubmed/30617256
rs11665676	19	44875462	PVRL2	Alzheimer's disease or family history of Alzheimer's disease	1e-19	www.ncbi.nlm.nih.gov/pubmed/30617256
rs73045691	19	44937272	NR	Alzheimer's disease or family history of Alzheimer's disease	2e-19	www.ncbi.nlm.nih.gov/pubmed/29777097
rs55840414	19	44840322	PVRL2	Alzheimer's disease or family history of Alzheimer's disease	5e-18	www.ncbi.nlm.nih.gov/pubmed/30617256
rs11881756	19	44717621	CTB-171A8.1	Alzheimer's disease or family history of Alzheimer's disease	5e-17	www.ncbi.nlm.nih.gov/pubmed/30617256
rs55840414	19	44840322	NR	Alzheimer's disease or family history of Alzheimer's disease	2e-15	www.ncbi.nlm.nih.gov/pubmed/29777097
rs60239918	19	45077114	CTB-179K24.3	Alzheimer's disease or family history of Alzheimer's disease	2e-15	www.ncbi.nlm.nih.gov/pubmed/30617256
rs412776	19	44876259	NR	Alzheimer's disease or family history of Alzheimer's disease	5e-15	www.ncbi.nlm.nih.gov/pubmed/29777097
rs11881756	19	44717621	NR	Alzheimer's disease or family history of Alzheimer's disease	1e-14	www.ncbi.nlm.nih.gov/pubmed/29777097
rs2965164	19	44698782	CTB-171A8.1	Alzheimer's disease or family history of Alzheimer's disease	1e-13	www.ncbi.nlm.nih.gov/pubmed/30617256
rs41290108	19	44874585	PVRL2	Alzheimer's disease or family history of Alzheimer's disease	3e-13	www.ncbi.nlm.nih.gov/pubmed/30617256
rs60239918	19	45077114	NR	Alzheimer's disease or family history of Alzheimer's disease	3e-13	www.ncbi.nlm.nih.gov/pubmed/29777097
rs35194383	19	45012792	RELB	Alzheimer's disease or family history of Alzheimer's disease	8e-13	www.ncbi.nlm.nih.gov/pubmed/30617256
rs75161053	19	44544863	CEACAM22P	Alzheimer's disease or family history of Alzheimer's disease	2e-12	www.ncbi.nlm.nih.gov/pubmed/30617256
rs2965164	19	44698782	NR	Alzheimer's disease or family history of Alzheimer's disease	1e-11	www.ncbi.nlm.nih.gov/pubmed/29777097
rs78986976	19	44826181	BCAM	Alzheimer's disease or family history of Alzheimer's disease	8e-11	www.ncbi.nlm.nih.gov/pubmed/30617256
rs204907	19	44958739	CLPTM1	Alzheimer's disease or family history of Alzheimer's disease	9e-11	www.ncbi.nlm.nih.gov/pubmed/30617256
rs141864196	19	44902242	TOMM40	Alzheimer's disease or family history of Alzheimer's disease	3e-10	www.ncbi.nlm.nih.gov/pubmed/30617256
rs4263041	19	44935386	NR	Alzheimer's disease or family history of Alzheimer's disease	5e-10	www.ncbi.nlm.nih.gov/pubmed/29777097
rs11083743	19	44621921	IGSF23	Alzheimer's disease or family history of Alzheimer's disease	1e-09	www.ncbi.nlm.nih.gov/pubmed/30617256
rs78986976	19	44826181	NR	Alzheimer's disease or family history of Alzheimer's disease	5e-09	www.ncbi.nlm.nih.gov/pubmed/29777097
rs204480	19	44973854	CLPTM1	Alzheimer's disease or family history of Alzheimer's disease	6e-09	www.ncbi.nlm.nih.gov/pubmed/30617256
rs419010	19	44865063	PVRL2	Alzheimer's disease or family history of Alzheimer's disease	8e-09	www.ncbi.nlm.nih.gov/pubmed/30617256
rs4803750	19	44744370	BCL3	Alzheimer's disease or fasting insulin levels (pleiotropy)	7e-13	www.ncbi.nlm.nih.gov/pubmed/30805717
rs157595	19	44922203	APOC1, APOC1P1, APOC2, APOC4, APOC4-APOC2, APOE, BCAM, BCL3, BLOC1S3, CBLC, CD3EAP, CKM, CLASRP, CLPTM1, ERCC1, ERCC2, EXOC3L2, FOSB, GEMIN7, KLC3, MARK4, MIR8085, NKPD1, OPA3, PPM1N, PPP1R13L, PPP1R37, PVRL2, RELB, RTN2, TOMM40, TRAPPC6A, VASP, ZNF296	Alzheimer's disease or HDL levels (pleiotropy)	1e-97	www.ncbi.nlm.nih.gov/pubmed/30805717
rs77301115	19	44893716	APOC1, APOC1P1, APOC2, APOC4, APOC4-APOC2, APOE, BCAM, BCL3, CBLC, CEACAM16, CEACAM19, CLASRP, CLPTM1, GEMIN7, IGSF23, MIR4531, MIR8085, PPP1R37, PVR, PVRL2, RELB, TOMM40, ZNF296	Alzheimer's disease or HDL levels (pleiotropy)	7e-74	www.ncbi.nlm.nih.gov/pubmed/30805717
rs58826447	19	44825122	APOC1, APOC1P1, APOC2, APOC4, APOC4-APOC2, APOE, BCAM, BCL3, CBLC, CEACAM16, CEACAM19, CLPTM1, IGSF23, MIR4531, MIR8085, PVR, PVRL2, RELB, TOMM40	Alzheimer's disease or HDL levels (pleiotropy)	7e-54	www.ncbi.nlm.nih.gov/pubmed/30805717
rs406315	19	44880859	APOC1, APOC1P1, APOC2, APOC4, APOC4-APOC2, APOE, BCAM, BCL3, CBLC, CLPTM1, MIR8085, PVRL2, RELB, TOMM40	Alzheimer's disease or HDL levels (pleiotropy)	5e-50	www.ncbi.nlm.nih.gov/pubmed/30805717
rs41290120	19	44879418	APOC1, APOC1P1, APOC2, APOC4, APOC4-APOC2, APOE, BCAM, BCL3, BLOC1S3, CBLC, CEACAM16, CEACAM19, CEACAM22P, CLASRP, CLPTM1, EXOC3L2, GEMIN7, IGSF23, MIR4531, MIR8085, NKPD1, PPP1R37, PVR, PVRL2, RELB, TOMM40, TRAPPC6A, ZNF296	Alzheimer's disease or HDL levels (pleiotropy)	3e-36	www.ncbi.nlm.nih.gov/pubmed/30805717
rs141622900	19	44923535	APOC1, APOE, PVRL2, TOMM40	Alzheimer's disease or HDL levels (pleiotropy)	3e-24	www.ncbi.nlm.nih.gov/pubmed/30805717
rs10401176	19	44750234	BCL3, CEACAM16, CEACAM19, IGSF23, MIR4531, PVR	Alzheimer's disease or HDL levels (pleiotropy)	3e-12	www.ncbi.nlm.nih.gov/pubmed/30805717
rs10426401	19	44644419	CEACAM22P, IGSF23, MIR4531, PVR	Alzheimer's disease or HDL levels (pleiotropy)	3e-11	www.ncbi.nlm.nih.gov/pubmed/30805717
rs429358	19	44908684	APOE	Alzheimer's disease progression score	4e-33	www.ncbi.nlm.nih.gov/pubmed/29860282
rs174592	11	61851136	FADS2, FADS3	anorexia nervosa, attention-deficit/hyperactivity disorder, autism spectrum disorder, bipolar disorder, major depression, obsessive-compulsive disorder, schizophrenia, or Tourette syndrome (pleiotropy)	6e-09	www.ncbi.nlm.nih.gov/pubmed/31835028
rs174547	11	61803311	FADS1, FADS2	Aortic valve stenosis	3e-08	www.ncbi.nlm.nih.gov/pubmed/32186652
rs144311893	19	44920687	APOC1	Apolipoprotein A1 levels	1e-70	www.ncbi.nlm.nih.gov/pubmed/32203549
rs174566	11	61824890	FADS2	Apolipoprotein A1 levels	9e-65	www.ncbi.nlm.nih.gov/pubmed/32203549
rs2965169	19	44747899	BCL3	Apolipoprotein A1 levels	6e-21	www.ncbi.nlm.nih.gov/pubmed/32203549
rs429358	19	44908684	APOE	Apolipoprotein A1 levels	8.00000000000007e-311	www.ncbi.nlm.nih.gov/pubmed/32203549
rs62119267	19	44631381	IGSF23	Apolipoprotein B levels	0	www.ncbi.nlm.nih.gov/pubmed/32203549
rs113330691	19	44792629	CBLC	Apolipoprotein B levels	0	www.ncbi.nlm.nih.gov/pubmed/32203549
rs12691088	19	44915229	APOC1	Apolipoprotein B levels	2e-224	www.ncbi.nlm.nih.gov/pubmed/32203549
rs375972689	19	44857231	PVRL2	Apolipoprotein B levels	5e-95	www.ncbi.nlm.nih.gov/pubmed/32203549
rs174564	11	61820833	FADS2	Apolipoprotein B levels	6e-95	www.ncbi.nlm.nih.gov/pubmed/32203549
rs148601586	19	44843409	PVRL2	Apolipoprotein B levels	6e-89	www.ncbi.nlm.nih.gov/pubmed/32203549
rs138692741	19	44963875	CLPTM1	Apolipoprotein B levels	3e-36	www.ncbi.nlm.nih.gov/pubmed/32203549
rs62120573	19	44711285	CEACAM16	Apolipoprotein B levels	2e-15	www.ncbi.nlm.nih.gov/pubmed/32203549
rs445925	19	44912383	APOE, APOC1	Apolipoprotein Levels	2e-14	www.ncbi.nlm.nih.gov/pubmed/23031429
rs445925	19	44912383	APOE/APOC1	Apolipoprotein Levels	4e-11	www.ncbi.nlm.nih.gov/pubmed/23031429
rs1535	11	61830500	FADS2	Asthma	4e-14	www.ncbi.nlm.nih.gov/pubmed/32296059
rs174535	11	61783884	MYRF	Asthma	7e-12	www.ncbi.nlm.nih.gov/pubmed/30929738
rs174562	11	61817672	FADS2, FADS1, MIR1908, FEN1, TMEM258, MIR611	Asthma	6e-11	www.ncbi.nlm.nih.gov/pubmed/31959851
rs174566	11	61824890	FADS1, FADS2, FEN1, MIR611, MIR1908, MYRF, TMEM258	Asthma	5e-09	www.ncbi.nlm.nih.gov/pubmed/31619474
rs174584	11	61843278	NR	Asthma (adult onset)	4e-16	www.ncbi.nlm.nih.gov/pubmed/31669095
rs174535	11	61783884	MYRF	Asthma (adult onset)	3e-11	www.ncbi.nlm.nih.gov/pubmed/30929738
rs1535	11	61830500		Balding type 1	1e-14	www.ncbi.nlm.nih.gov/pubmed/30595370
rs9320282	6	109298174	CCDC162P	Basophil percentage of white cells	3e-12	www.ncbi.nlm.nih.gov/pubmed/27863252
rs174576	11	61836038	FADS2, C11orf9, C11orf10, FEN1, FADS1	Bipolar disorder	1e-10	www.ncbi.nlm.nih.gov/pubmed/28115744
rs28456	11	61822009	C11orf9, DAGLA, C11orf10, FEN1, FADS1, FADS2	Bipolar disorder	6e-09	www.ncbi.nlm.nih.gov/pubmed/28115744
rs102275	11	61790331	NR	Bipolar disorder or major depressive disorder	5e-11	www.ncbi.nlm.nih.gov/pubmed/31926635
rs10483213	22	41943521	NR	Birth length (MTAG)	3e-10	www.ncbi.nlm.nih.gov/pubmed/31681408
rs41311445	22	41674370	NHP2L1, SREBF2	Birth weight	3e-13	www.ncbi.nlm.nih.gov/pubmed/31043758
rs62240962	22	41863520	SREBF2	Birth weight	4e-12	www.ncbi.nlm.nih.gov/pubmed/27680694
rs10483213	22	41943521	NR	Birth weight (MTAG)	3e-09	www.ncbi.nlm.nih.gov/pubmed/31681408
rs174535	11	61783884	FADS1	Blood metabolite levels	2e-94	www.ncbi.nlm.nih.gov/pubmed/24816252
rs174548	11	61803876	FADS1	Blood metabolite levels	1e-84	www.ncbi.nlm.nih.gov/pubmed/24816252
rs174578	11	61838027	FADS1	Blood metabolite levels	6e-42	www.ncbi.nlm.nih.gov/pubmed/24816252
rs174535	11	61783884	FADS1	Blood metabolite levels	3e-36	www.ncbi.nlm.nih.gov/pubmed/24816252
rs174578	11	61838027	FADS1	Blood metabolite levels	3e-24	www.ncbi.nlm.nih.gov/pubmed/24816252
rs174550	11	61804006	FADS1	Blood metabolite levels	7e-24	www.ncbi.nlm.nih.gov/pubmed/24816252
rs174556	11	61813163	FADS1	Blood metabolite levels	2e-22	www.ncbi.nlm.nih.gov/pubmed/24816252
rs174601	11	61855668	FADS1	Blood metabolite levels	8e-16	www.ncbi.nlm.nih.gov/pubmed/24816252
rs174538	11	61792609	FADS1	Blood metabolite levels	9e-14	www.ncbi.nlm.nih.gov/pubmed/24816252
rs174548	11	61803876	FADS1	Blood metabolite ratios	0	www.ncbi.nlm.nih.gov/pubmed/24816252
rs445925	19	44912383	APOE	Blood metabolite ratios	5e-23	www.ncbi.nlm.nih.gov/pubmed/24816252
rs5167	19	44945208	APOC4	Blood protein levels	0	www.ncbi.nlm.nih.gov/pubmed/29875488
rs429358	19	44908684	APOE	Blood protein levels	0	www.ncbi.nlm.nih.gov/pubmed/29875488
rs429358	19	44908684	APOE	Blood protein levels	0	www.ncbi.nlm.nih.gov/pubmed/29875488
rs7412	19	44908822	APOE	Blood protein levels	0	www.ncbi.nlm.nih.gov/pubmed/29875488
rs438811	19	44913484	APOC1	Blood protein levels	0	www.ncbi.nlm.nih.gov/pubmed/29875488
rs7412	19	44908822	APOE	Blood protein levels	1e-302	www.ncbi.nlm.nih.gov/pubmed/30072576
rs5167	19	44945208	APOC4	Blood protein levels	3e-249	www.ncbi.nlm.nih.gov/pubmed/29875488
rs438811	19	44913484	APOC1	Blood protein levels	4e-230	www.ncbi.nlm.nih.gov/pubmed/29875488
rs7412	19	44908822	APOE	Blood protein levels	4e-210	www.ncbi.nlm.nih.gov/pubmed/30072576
rs429358	19	44908684	APOE	Blood protein levels	4e-159	www.ncbi.nlm.nih.gov/pubmed/29875488
rs429358	19	44908684	APOE	Blood protein levels	4e-148	www.ncbi.nlm.nih.gov/pubmed/29875488
rs7412	19	44908822	APOE	Blood protein levels	2e-147	www.ncbi.nlm.nih.gov/pubmed/30072576
rs7412	19	44908822	APOE	Blood protein levels	4e-137	www.ncbi.nlm.nih.gov/pubmed/29875488
rs7412	19	44908822	APOE	Blood protein levels	2e-120	www.ncbi.nlm.nih.gov/pubmed/29875488
rs429358	19	44908684	APOE	Blood protein levels	2e-96	www.ncbi.nlm.nih.gov/pubmed/29875488
rs7412	19	44908822	APOE	Blood protein levels	2e-92	www.ncbi.nlm.nih.gov/pubmed/30072576
rs5167	19	44945208	APOC4	Blood protein levels	2e-90	www.ncbi.nlm.nih.gov/pubmed/29875488
rs7412	19	44908822	APOE	Blood protein levels	3e-87	www.ncbi.nlm.nih.gov/pubmed/30072576
rs7412	19	44908822	APOE	Blood protein levels	4e-81	www.ncbi.nlm.nih.gov/pubmed/29875488
rs7412	19	44908822	APOE	Blood protein levels	2e-80	www.ncbi.nlm.nih.gov/pubmed/30072576
rs1130742	19	44949555	APOC4	Blood protein levels	5e-72	www.ncbi.nlm.nih.gov/pubmed/29875488
rs7412	19	44908822	APOE	Blood protein levels	7e-70	www.ncbi.nlm.nih.gov/pubmed/30072576
rs5167	19	44945208	APOC4, APOC4-APOC2, APOC2, CTB-129P6.11	Blood protein levels	2e-69	www.ncbi.nlm.nih.gov/pubmed/28240269
rs5167	19	44945208	APOC4	Blood protein levels	3e-63	www.ncbi.nlm.nih.gov/pubmed/29875488
rs7412	19	44908822	APOE	Blood protein levels	2e-62	www.ncbi.nlm.nih.gov/pubmed/30072576
rs7412	19	44908822	APOE	Blood protein levels	2e-58	www.ncbi.nlm.nih.gov/pubmed/29875488
rs7412	19	44908822	APOE	Blood protein levels	3e-56	www.ncbi.nlm.nih.gov/pubmed/30072576
rs7412	19	44908822		Blood protein levels	1e-52	www.ncbi.nlm.nih.gov/pubmed/30111768
rs7412	19	44908822	APOE	Blood protein levels	3e-48	www.ncbi.nlm.nih.gov/pubmed/30072576
rs7412	19	44908822	APOE	Blood protein levels	1e-46	www.ncbi.nlm.nih.gov/pubmed/30072576
rs79429216	19	44942260	NR	Blood protein levels	7e-45	www.ncbi.nlm.nih.gov/pubmed/29875488
rs79429216	19	44942260	NR	Blood protein levels	7e-44	www.ncbi.nlm.nih.gov/pubmed/29875488
rs5167	19	44945208	APOC4	Blood protein levels	4e-43	www.ncbi.nlm.nih.gov/pubmed/29875488
rs7412	19	44908822	APOE	Blood protein levels	2e-41	www.ncbi.nlm.nih.gov/pubmed/30072576
rs5167	19	44945208	APOC4	Blood protein levels	8e-41	www.ncbi.nlm.nih.gov/pubmed/29875488
rs5167	19	44945208	APOC4	Blood protein levels	3e-39	www.ncbi.nlm.nih.gov/pubmed/29875488
rs7412	19	44908822	APOE	Blood protein levels	7e-39	www.ncbi.nlm.nih.gov/pubmed/29875488
rs7412	19	44908822	APOE	Blood protein levels	3e-37	www.ncbi.nlm.nih.gov/pubmed/30072576
rs7412	19	44908822	APOE	Blood protein levels	2e-36	www.ncbi.nlm.nih.gov/pubmed/29875488
rs429358	19	44908684	APOE	Blood protein levels	6e-35	www.ncbi.nlm.nih.gov/pubmed/29875488
rs7412	19	44908822	APOE	Blood protein levels	2e-34	www.ncbi.nlm.nih.gov/pubmed/30072576
rs429358	19	44908684	APOE	Blood protein levels	3e-34	www.ncbi.nlm.nih.gov/pubmed/29875488
rs438811	19	44913484	APOC1	Blood protein levels	8e-34	www.ncbi.nlm.nih.gov/pubmed/29875488
rs5167	19	44945208	APOC4	Blood protein levels	4e-31	www.ncbi.nlm.nih.gov/pubmed/29875488
rs429358	19	44908684	APOE	Blood protein levels	7e-30	www.ncbi.nlm.nih.gov/pubmed/29875488
rs7412	19	44908822	APOE	Blood protein levels	9e-30	www.ncbi.nlm.nih.gov/pubmed/30072576
rs7412	19	44908822	APOE	Blood protein levels	2e-28	www.ncbi.nlm.nih.gov/pubmed/29875488
rs5167	19	44945208	APOC4	Blood protein levels	2e-27	www.ncbi.nlm.nih.gov/pubmed/29875488
rs7412	19	44908822	APOE	Blood protein levels	2e-27	www.ncbi.nlm.nih.gov/pubmed/30072576
rs75627662	19	44910319	APOC1	Blood protein levels	4e-27	www.ncbi.nlm.nih.gov/pubmed/29875488
rs429358	19	44908684	APOE	Blood protein levels	3e-26	www.ncbi.nlm.nih.gov/pubmed/29875488
rs429358	19	44908684	APOE	Blood protein levels	8e-26	www.ncbi.nlm.nih.gov/pubmed/29875488
rs429358	19	44908684	APOE	Blood protein levels	1e-25	www.ncbi.nlm.nih.gov/pubmed/29875488
rs7412	19	44908822	APOE	Blood protein levels	2e-25	www.ncbi.nlm.nih.gov/pubmed/30072576
rs7412	19	44908822	APOE	Blood protein levels	4e-25	www.ncbi.nlm.nih.gov/pubmed/29875488
rs79429216	19	44942260	NR	Blood protein levels	5e-25	www.ncbi.nlm.nih.gov/pubmed/29875488
rs429358	19	44908684	APOE	Blood protein levels	1e-24	www.ncbi.nlm.nih.gov/pubmed/29875488
rs7412	19	44908822	APOE	Blood protein levels	1e-24	www.ncbi.nlm.nih.gov/pubmed/29875488
rs5167	19	44945208	APOC4	Blood protein levels	3e-24	www.ncbi.nlm.nih.gov/pubmed/29875488
rs7412	19	44908822	APOE	Blood protein levels	4e-24	www.ncbi.nlm.nih.gov/pubmed/30072576
rs7412	19	44908822	APOE	Blood protein levels	2e-23	www.ncbi.nlm.nih.gov/pubmed/30072576
rs429358	19	44908684	APOE	Blood protein levels	7e-21	www.ncbi.nlm.nih.gov/pubmed/29875488
rs429358	19	44908684	APOE	Blood protein levels	1e-20	www.ncbi.nlm.nih.gov/pubmed/29875488
rs7412	19	44908822	APOE	Blood protein levels	1e-20	www.ncbi.nlm.nih.gov/pubmed/30072576
rs7412	19	44908822	APOE	Blood protein levels	2e-20	www.ncbi.nlm.nih.gov/pubmed/30072576
rs438811	19	44913484	APOC1	Blood protein levels	2e-20	www.ncbi.nlm.nih.gov/pubmed/29875488
rs79429216	19	44942260	NR	Blood protein levels	2e-20	www.ncbi.nlm.nih.gov/pubmed/29875488
rs429358	19	44908684	APOE	Blood protein levels	1e-19	www.ncbi.nlm.nih.gov/pubmed/29875488
rs7412	19	44908822	APOE	Blood protein levels	1e-19	www.ncbi.nlm.nih.gov/pubmed/30072576
rs7412	19	44908822	APOE	Blood protein levels	8e-18	www.ncbi.nlm.nih.gov/pubmed/30072576
rs5167	19	44945208	APOC4	Blood protein levels	7e-17	www.ncbi.nlm.nih.gov/pubmed/29875488
rs7260330	19	44932959	NR	Blood protein levels	2e-16	www.ncbi.nlm.nih.gov/pubmed/29875488
rs7412	19	44908822	APOE	Blood protein levels	4e-16	www.ncbi.nlm.nih.gov/pubmed/30072576
rs4759076	12	54336088	COPZ1	Blood protein levels	5e-16	www.ncbi.nlm.nih.gov/pubmed/29875488
rs7412	19	44908822	APOE	Blood protein levels	7e-16	www.ncbi.nlm.nih.gov/pubmed/29875488
rs5167	19	44945208	APOC4	Blood protein levels	2e-15	www.ncbi.nlm.nih.gov/pubmed/29875488
rs438811	19	44913484	APOC1	Blood protein levels	2e-15	www.ncbi.nlm.nih.gov/pubmed/29875488
rs5167	19	44945208	APOC4	Blood protein levels	1e-14	www.ncbi.nlm.nih.gov/pubmed/29875488
rs429358	19	44908684	APOE	Blood protein levels	1e-14	www.ncbi.nlm.nih.gov/pubmed/29875488
rs7412	19	44908822	APOE	Blood protein levels	2e-14	www.ncbi.nlm.nih.gov/pubmed/29875488
rs4420638	19	44919689	APOC1, CTB-129P6.7	Blood protein levels	3e-14	www.ncbi.nlm.nih.gov/pubmed/28240269
rs440277	19	44857967	PVRL2	Blood protein levels	3e-14	www.ncbi.nlm.nih.gov/pubmed/30072576
rs7412	19	44908822	APOE	Blood protein levels	8e-14	www.ncbi.nlm.nih.gov/pubmed/30072576
rs7412	19	44908822	APOE	Blood protein levels	1e-13	www.ncbi.nlm.nih.gov/pubmed/30072576
rs7412	19	44908822	APOE	Blood protein levels	1e-13	www.ncbi.nlm.nih.gov/pubmed/30072576
rs7412	19	44908822	APOE	Blood protein levels	2e-13	www.ncbi.nlm.nih.gov/pubmed/30072576
rs4420638	19	44919689	APOC1, CTB-129P6.7	Blood protein levels	2e-13	www.ncbi.nlm.nih.gov/pubmed/28240269
rs5167	19	44945208	APOC4	Blood protein levels	4e-13	www.ncbi.nlm.nih.gov/pubmed/29875488
rs5167	19	44945208	APOC4	Blood protein levels	7e-13	www.ncbi.nlm.nih.gov/pubmed/29875488
rs7162172	15	50072644	FGF7	Blood protein levels	7e-13	www.ncbi.nlm.nih.gov/pubmed/29875488
rs7412	19	44908822	APOE	Blood protein levels	1e-12	www.ncbi.nlm.nih.gov/pubmed/29875488
rs429358	19	44908684	NR	Blood protein levels	2e-12	www.ncbi.nlm.nih.gov/pubmed/28240269
rs440277	19	44857967	PVRL2	Blood protein levels	3e-12	www.ncbi.nlm.nih.gov/pubmed/30072576
rs429358	19	44908684	APOE	Blood protein levels	8e-12	www.ncbi.nlm.nih.gov/pubmed/29875488
rs7412	19	44908822	APOE	Blood protein levels	5e-11	www.ncbi.nlm.nih.gov/pubmed/30072576
rs4759076	12	54336088	CBX5	Blood protein levels	9e-11	www.ncbi.nlm.nih.gov/pubmed/30072576
rs7412	19	44908822	APOE	Blood protein levels	3e-10	www.ncbi.nlm.nih.gov/pubmed/30072576
rs7412	19	44908822	APOE	Blood protein levels	6e-10	www.ncbi.nlm.nih.gov/pubmed/30072576
rs7412	19	44908822	APOE	Blood protein levels	7e-10	www.ncbi.nlm.nih.gov/pubmed/30072576
rs4759076	12	54336088	CBX5	Blood protein levels	1e-09	www.ncbi.nlm.nih.gov/pubmed/30072576
rs7412	19	44908822	APOE	Blood protein levels	3e-09	www.ncbi.nlm.nih.gov/pubmed/30072576
rs7412	19	44908822	APOE	Blood protein levels	9e-09	www.ncbi.nlm.nih.gov/pubmed/30072576
rs4420638	19	44919689	NR	Blood protein levels	9e-09	www.ncbi.nlm.nih.gov/pubmed/27532455
rs440277	19	44857967	PVRL2	Blood protein levels	1e-08	www.ncbi.nlm.nih.gov/pubmed/30072576
rs6857	19	44888997	TOMM40, APOE	Body fat percentage	7e-10	www.ncbi.nlm.nih.gov/pubmed/26833246
rs6857	19	44888997	TOMM40, APOE, APOC1, SH2B1, APOB48R	Body fat percentage	7e-09	www.ncbi.nlm.nih.gov/pubmed/26833246
rs6857	19	44888997	NA	Body mass index	6e-26	www.ncbi.nlm.nih.gov/pubmed/30239722
rs6857	19	44888997	NA	Body mass index	6e-26	www.ncbi.nlm.nih.gov/pubmed/30239722
rs2075650	19	44892362	NA	Body mass index	7e-26	www.ncbi.nlm.nih.gov/pubmed/30239722
rs6857	19	44888997		Body mass index	3e-23	www.ncbi.nlm.nih.gov/pubmed/30595370
rs6857	19	44888997	NR	Body mass index	7e-23	www.ncbi.nlm.nih.gov/pubmed/31669095
rs2075650	19	44892362	NR	Body mass index	1e-13	www.ncbi.nlm.nih.gov/pubmed/30108127
rs28489620	22	41408712		Body mass index	4e-12	www.ncbi.nlm.nih.gov/pubmed/30595370
rs2075650	19	44892362	NR	Body mass index	4e-10	www.ncbi.nlm.nih.gov/pubmed/26426971
rs147711004	19	44834661	NR	Body mass index	2e-09	www.ncbi.nlm.nih.gov/pubmed/31669095
rs1160983	19	44893972	NR	Body mass index	3e-09	www.ncbi.nlm.nih.gov/pubmed/31669095
rs2075650	19	44892362	TOMM40	Body mass index	3e-09	www.ncbi.nlm.nih.gov/pubmed/25673413
rs2075650	19	44892362	TOMM40	Body mass index	1e-08	www.ncbi.nlm.nih.gov/pubmed/25673413
rs4420638	19	44919689	APOC1, ZNF229, IGSF23, BCL3, PVRL2, CLPTM1, GEMIN7, EXOC3L2, KLC3, ZNF180, PVR, CBLC, TOMM40, RELB, PPP1R37, MARK4, ERCC1, CEACAM20, MIR4531, BCAM, APOE, CLASRP, BLOC1S3, CKM, CEACAM22P	Body mass index (age>50)	9e-12	www.ncbi.nlm.nih.gov/pubmed/26426971
rs4420638	19	44919689	APOC1, ZNF229, IGSF23, BCL3, PVRL2, CLPTM1, GEMIN7, EXOC3L2, KLC3, ZNF180, PVR, CBLC, TOMM40, RELB, PPP1R37, MARK4, ERCC1, CEACAM20, MIR4531, BCAM, APOE, CLASRP, BLOC1S3, CKM, CEACAM22P	Body mass index x sex x age interaction (4df test)	2e-10	www.ncbi.nlm.nih.gov/pubmed/26426971
rs429358	19	44908684	APOE	Brain imaging	1e-09	www.ncbi.nlm.nih.gov/pubmed/20100581
rs174556	11	61813163	FADS1	Breast milk fatty acid composition (infant genotype effect)	5e-10	www.ncbi.nlm.nih.gov/pubmed/29514873
rs174556	11	61813163	FADS1	Breast milk fatty acid composition (maternal genotype effect)	2e-10	www.ncbi.nlm.nih.gov/pubmed/29514873
rs7412	19	44908822		Cardiovascular disease	3e-63	www.ncbi.nlm.nih.gov/pubmed/30595370
rs2075650	19	44892362	TOMM40	Cardiovascular disease risk factors	2e-14	www.ncbi.nlm.nih.gov/pubmed/21943158
rs2075650	19	44892362	TOMM40	Cardiovascular disease risk factors	4e-08	www.ncbi.nlm.nih.gov/pubmed/21943158
rs7412	19	44908822	APOE	Cardiovascular risk factors	9e-19	www.ncbi.nlm.nih.gov/pubmed/20838585
rs7412	19	44908822	APOE	Carotid intima media thickness	1e-14	www.ncbi.nlm.nih.gov/pubmed/30510157
rs445925	19	44912383	APOC1	Carotid intima media thickness	2e-08	www.ncbi.nlm.nih.gov/pubmed/21909108
rs6857	19	44888997	PVRL2	Cerebral amyloid angiopathy	3e-21	www.ncbi.nlm.nih.gov/pubmed/25188341
rs429358	19	44908684	PVRL2, APOE, APOC1, APOC1P1, TOMM40	Cerebral amyloid deposition (PET imaging)	8e-32	www.ncbi.nlm.nih.gov/pubmed/26252872
rs429358	19	44908684	APOE	Cerebral amyloid deposition (PET imaging)	9e-30	www.ncbi.nlm.nih.gov/pubmed/30361487
rs12721051	19	44918903	APOC1	Cerebral amyloid deposition (PET imaging)	3e-21	www.ncbi.nlm.nih.gov/pubmed/30361487
rs4420638	19	44919689	APOC1	Cerebral amyloid deposition (PET imaging)	7e-21	www.ncbi.nlm.nih.gov/pubmed/30361487
rs56131196	19	44919589	APOC1	Cerebral amyloid deposition (PET imaging)	1e-20	www.ncbi.nlm.nih.gov/pubmed/30361487
rs6857	19	44888997	PVRL2	Cerebral amyloid deposition (PET imaging)	2e-20	www.ncbi.nlm.nih.gov/pubmed/30361487
rs10414043	19	44912456	APOE, APOC1	Cerebral amyloid deposition (PET imaging)	2e-20	www.ncbi.nlm.nih.gov/pubmed/30361487
rs769449	19	44906745	APOE	Cerebral amyloid deposition (PET imaging)	6e-20	www.ncbi.nlm.nih.gov/pubmed/30361487
rs7256200	19	44912678	APOE, APOC1	Cerebral amyloid deposition (PET imaging)	1e-19	www.ncbi.nlm.nih.gov/pubmed/30361487
rs2075650	19	44892362	TOMM40	Cerebral amyloid deposition (PET imaging)	1e-15	www.ncbi.nlm.nih.gov/pubmed/30361487
rs34404554	19	44892652	TOMM40	Cerebral amyloid deposition (PET imaging)	2e-15	www.ncbi.nlm.nih.gov/pubmed/30361487
rs11556505	19	44892887	TOMM40	Cerebral amyloid deposition (PET imaging)	2e-15	www.ncbi.nlm.nih.gov/pubmed/30361487
rs12721046	19	44917997	APOC1	Cerebral amyloid deposition (PET imaging)	1e-14	www.ncbi.nlm.nih.gov/pubmed/30361487
rs438811	19	44913484	APOE, APOC1	Cerebral amyloid deposition (PET imaging)	5e-14	www.ncbi.nlm.nih.gov/pubmed/30361487
rs71352238	19	44891079	TOMM40	Cerebral amyloid deposition (PET imaging)	6e-14	www.ncbi.nlm.nih.gov/pubmed/30361487
rs59007384	19	44893408	TOMM40	Cerebral amyloid deposition (PET imaging)	3e-13	www.ncbi.nlm.nih.gov/pubmed/30361487
rs5117	19	44915533	APOC1	Cerebral amyloid deposition (PET imaging)	3e-13	www.ncbi.nlm.nih.gov/pubmed/30361487
rs34342646	19	44884873	PVRL2	Cerebral amyloid deposition (PET imaging)	2e-12	www.ncbi.nlm.nih.gov/pubmed/30361487
rs12972156	19	44884202	PVRL2	Cerebral amyloid deposition (PET imaging)	4e-12	www.ncbi.nlm.nih.gov/pubmed/30361487
rs12972970	19	44884339	PVRL2	Cerebral amyloid deposition (PET imaging)	4e-12	www.ncbi.nlm.nih.gov/pubmed/30361487
rs157581	19	44892457	TOMM40	Cerebral amyloid deposition (PET imaging)	9e-12	www.ncbi.nlm.nih.gov/pubmed/30361487
rs157582	19	44892962	TOMM40	Cerebral amyloid deposition (PET imaging)	9e-12	www.ncbi.nlm.nih.gov/pubmed/30361487
rs283815	19	44887076	PVRL2	Cerebral amyloid deposition (PET imaging)	9e-11	www.ncbi.nlm.nih.gov/pubmed/30361487
rs184017	19	44891712	TOMM40	Cerebral amyloid deposition (PET imaging)	3e-10	www.ncbi.nlm.nih.gov/pubmed/30361487
rs10119	19	44903416	TOMM40	Cerebral amyloid deposition (PET imaging)	4e-10	www.ncbi.nlm.nih.gov/pubmed/30361487
rs75627662	19	44910319	APOE	Cerebral amyloid deposition (PET imaging)	4e-08	www.ncbi.nlm.nih.gov/pubmed/30361487
rs429358	19	44908684	APOE, APOC1, APOC1P1, PVRL2, TOMM40	Cerebral amyloid deposition positivity (PET imaging)	5e-20	www.ncbi.nlm.nih.gov/pubmed/26252872
rs429358	19	44908684	APOE	Cerebrospinal AB1-42 levels in Alzheimer's disease dementia	4e-17	www.ncbi.nlm.nih.gov/pubmed/25027320
rs429358	19	44908684	APOE, BCAM, PVRL2, TOMM40, APOC1, APOC1P1, APOC4, APOC4-APOC2, APOC2, CLPTM1, RELB	Cerebrospinal AB1-42 levels in mild cognitive impairment	6e-27	www.ncbi.nlm.nih.gov/pubmed/29274321
rs429358	19	44908684	APOE, BCAM, PVRLTOMM40, APOC1, APOC1P1, APOC4, APOC4-APOC2, APOC2, CLPTM1, RELB	Cerebrospinal AB1-42 levels in normal cognition	9e-11	www.ncbi.nlm.nih.gov/pubmed/29274321
rs769449	19	44906745	APOE, BCAM, PVRL2, TOMM40	Cerebrospinal fluid AB1-42 levels	5e-94	www.ncbi.nlm.nih.gov/pubmed/28247064
rs429358	19	44908684	APOE, BCAM, PVRL2, TOMM40, APOC1, APOC1P1, APOC4, APOC4-APOC2, APOC2, CLPTM1, RELB	Cerebrospinal fluid AB1-42 levels	1e-51	www.ncbi.nlm.nih.gov/pubmed/29274321
rs4420638	19	44919689	APOC1	Cerebrospinal fluid AB1-42 levels	6e-42	www.ncbi.nlm.nih.gov/pubmed/28641921
rs769449	19	44906745	APOE	Cerebrospinal fluid AB1-42 levels	2e-30	www.ncbi.nlm.nih.gov/pubmed/28641921
rs157582	19	44892962	TOMM40	Cerebrospinal fluid AB1-42 levels	1e-23	www.ncbi.nlm.nih.gov/pubmed/28641921
rs2075650	19	44892362	TOMM40	Cerebrospinal fluid AB1-42 levels	3e-22	www.ncbi.nlm.nih.gov/pubmed/28641921
rs4420638	19	44919689	APOC1	Cerebrospinal fluid AB1-42 levels	1e-20	www.ncbi.nlm.nih.gov/pubmed/30319691
rs769449	19	44906745	APOE	Cerebrospinal fluid AB1-42 levels	1e-18	www.ncbi.nlm.nih.gov/pubmed/30319691
rs157582	19	44892962	TOMM40	Cerebrospinal fluid AB1-42 levels	2e-15	www.ncbi.nlm.nih.gov/pubmed/30319691
rs2075650	19	44892362	TOMM40	Cerebrospinal fluid AB1-42 levels	8e-15	www.ncbi.nlm.nih.gov/pubmed/30319691
rs769449	19	44906745	NR	Cerebrospinal fluid biomarker levels	2e-09	www.ncbi.nlm.nih.gov/pubmed/28031287
rs429358	19	44908684	APOE, BCAM, PVRL2, OMM40, APOC1, APOC1P1, APOC4, APOC2, CLPTM1, RELB	Cerebrospinal fluid p-tau levels	3e-18	www.ncbi.nlm.nih.gov/pubmed/29274321
rs429358	19	44908684	APOE, BCAM, PVRL2, TOMM40, APOC1, APOC1P1, APOC4, APOC2, CLPTM1, RELB	Cerebrospinal fluid p-tau levels in mild cognitive impairment	2e-11	www.ncbi.nlm.nih.gov/pubmed/29274321
rs4420638	19	44919689	APOC1	Cerebrospinal fluid p-Tau181p:AB1-42 ratio	3e-27	www.ncbi.nlm.nih.gov/pubmed/30319691
rs769449	19	44906745	APOE	Cerebrospinal fluid p-Tau181p:AB1-42 ratio	6e-24	www.ncbi.nlm.nih.gov/pubmed/30319691
rs157582	19	44892962	TOMM40	Cerebrospinal fluid p-Tau181p:AB1-42 ratio	3e-20	www.ncbi.nlm.nih.gov/pubmed/30319691
rs2075650	19	44892362	TOMM40	Cerebrospinal fluid p-Tau181p:AB1-42 ratio	5e-17	www.ncbi.nlm.nih.gov/pubmed/30319691
rs429358	19	44908684	APOE, BCAM, PVRL2, TOMM40, APOC1, APOC1P1, APOC4, APOC4-APOC2, APOC2, CLPTM1, RELB	Cerebrospinal fluid t-tau levels	1e-20	www.ncbi.nlm.nih.gov/pubmed/29274321
rs4420638	19	44919689	APOC1	Cerebrospinal fluid t-tau levels	2e-13	www.ncbi.nlm.nih.gov/pubmed/28641921
rs769449	19	44906745	APOE	Cerebrospinal fluid t-tau levels	8e-11	www.ncbi.nlm.nih.gov/pubmed/28641921
rs2075650	19	44892362	TOMM40	Cerebrospinal fluid t-tau levels	3e-08	www.ncbi.nlm.nih.gov/pubmed/28641921
rs429358	19	44908684	APOE, BCAM, PVRL2, TOMM40, APOC1, APOC1P1, APOC4, APOC4-APOC2, APOC2, CLPTM1, RELB	Cerebrospinal fluid t-tau levels in mild cognitive impairment	1e-13	www.ncbi.nlm.nih.gov/pubmed/29274321
rs4420638	19	44919689	APOC1	Cerebrospinal fluid t-tau:AB1-42 ratio	7e-29	www.ncbi.nlm.nih.gov/pubmed/30319691
rs4420638	19	44919689	APOC1	Cerebrospinal fluid t-tau:AB1-42 ratio	4e-27	www.ncbi.nlm.nih.gov/pubmed/28641921
rs769449	19	44906745	APOE	Cerebrospinal fluid t-tau:AB1-42 ratio	4e-26	www.ncbi.nlm.nih.gov/pubmed/30319691
rs769449	19	44906745	APOE	Cerebrospinal fluid t-tau:AB1-42 ratio	6e-22	www.ncbi.nlm.nih.gov/pubmed/28641921
rs157582	19	44892962	TOMM40	Cerebrospinal fluid t-tau:AB1-42 ratio	3e-21	www.ncbi.nlm.nih.gov/pubmed/30319691
rs2075650	19	44892362	TOMM40	Cerebrospinal fluid t-tau:AB1-42 ratio	2e-18	www.ncbi.nlm.nih.gov/pubmed/30319691
rs2075650	19	44892362	TOMM40	Cerebrospinal fluid t-tau:AB1-42 ratio	4e-17	www.ncbi.nlm.nih.gov/pubmed/28641921
rs157582	19	44892962	TOMM40	Cerebrospinal fluid t-tau:AB1-42 ratio	2e-16	www.ncbi.nlm.nih.gov/pubmed/28641921
rs769449	19	44906745	APOE, TOMM40, PVRL2, APOC1	Cerebrospinal P-tau181p levels	5e-33	www.ncbi.nlm.nih.gov/pubmed/28247064
rs769449	19	44906745	APOE, APOC1, TOMM40, PVRL2	Cerebrospinal T-tau levels	4e-29	www.ncbi.nlm.nih.gov/pubmed/28247064
rs174583	11	61842278	FADS2	Change in serum metabolite levels	6e-09	www.ncbi.nlm.nih.gov/pubmed/31636271
rs174547	11	61803311	FADS1	Change in serum metabolite levels	2e-08	www.ncbi.nlm.nih.gov/pubmed/31636271
rs174546	11	61802358	FADS1	Change in serum metabolite levels	3e-08	www.ncbi.nlm.nih.gov/pubmed/31636271
rs174546	11	61802358	FADS1	Change in serum metabolite levels (CMS)	4e-09	www.ncbi.nlm.nih.gov/pubmed/31636271
rs174583	11	61842278	FADS2	Change in serum metabolite levels (CMS)	1e-08	www.ncbi.nlm.nih.gov/pubmed/31636271
rs445925	19	44912383	APOE/C1/C2/C4	Cholesterol efflux capacity (ABCA-1 dependent assay)	1e-12	www.ncbi.nlm.nih.gov/pubmed/30369316
rs141622900	19	44923535	APOE/C1/C2/C4	Cholesterol efflux capacity (BHK stimulated assay)	1e-11	www.ncbi.nlm.nih.gov/pubmed/30369316
rs445925	19	44912383	APOE/C1/C2/C4	Cholesterol efflux capacity (cAMP stimulated assay)	3e-10	www.ncbi.nlm.nih.gov/pubmed/30369316
rs7412	19	44908822	APOE	Cholesterol, total	8e-239	www.ncbi.nlm.nih.gov/pubmed/25961943
rs4420638	19	44919689	APOE	Cholesterol, total	1e-149	www.ncbi.nlm.nih.gov/pubmed/24097068
rs4420638	19	44919689	APOC2, APOE, APOC1	Cholesterol, total	5e-111	www.ncbi.nlm.nih.gov/pubmed/20686565
rs7412	19	44908822	APOE	Cholesterol, total	5e-94	www.ncbi.nlm.nih.gov/pubmed/28270201
rs174546	11	61802358	FADS1, FADS2, FADS3	Cholesterol, total	3e-37	www.ncbi.nlm.nih.gov/pubmed/24097068
rs174554	11	61811991	FADS1, FADS2, FADS3	Cholesterol, total	5e-24	www.ncbi.nlm.nih.gov/pubmed/25961943
rs174546	11	61802358	FADS1, FADS2, FADS3	Cholesterol, total	2e-22	www.ncbi.nlm.nih.gov/pubmed/20686565
rs2075650	19	44892362	APOE, TOMM40	Cholesterol, total	3e-19	www.ncbi.nlm.nih.gov/pubmed/19060911
rs34827707	19	45038524	NR	Cholesterol, total	9e-17	www.ncbi.nlm.nih.gov/pubmed/28270201
rs149553138	19	45169220	NR	Cholesterol, total	2e-10	www.ncbi.nlm.nih.gov/pubmed/28270201
rs28456	11	61822009	FADS2	Cholesteryl ester levels	1e-77	www.ncbi.nlm.nih.gov/pubmed/31551469
rs102274	11	61790354	FADS2	Cholesteryl ester levels	2e-32	www.ncbi.nlm.nih.gov/pubmed/31551469
rs174548	11	61803876	FADS2	Cholesteryl ester levels	1e-08	www.ncbi.nlm.nih.gov/pubmed/31551469
rs174535	11	61783884	MYRF	Chronic inflammatory diseases (ankylosing spondylitis, Crohn's disease, psoriasis, primary sclerosing cholangitis, ulcerative colitis) (pleiotropy)	2e-11	www.ncbi.nlm.nih.gov/pubmed/26974007
rs35923643	11	123484683	SCN3B, GRAMD1B	Chronic lymphocytic leukemia	4e-58	www.ncbi.nlm.nih.gov/pubmed/28165464
rs35923643	11	123484683	GRAMD1B	Chronic lymphocytic leukemia	2e-40	www.ncbi.nlm.nih.gov/pubmed/26956414
rs735665	11	123490689	SCN3B	Chronic lymphocytic leukemia	4e-39	www.ncbi.nlm.nih.gov/pubmed/23770605
rs735665	11	123490689	SCN3B, GRAMD1B	Chronic lymphocytic leukemia	4e-24	www.ncbi.nlm.nih.gov/pubmed/24292274
rs735665	11	123490689	NR	Chronic lymphocytic leukemia	3e-12	www.ncbi.nlm.nih.gov/pubmed/22700719
rs735665	11	123490689	GRAMD1B	Chronic lymphocytic leukemia	4e-12	www.ncbi.nlm.nih.gov/pubmed/18758461
rs4420638	19	44919689	APOC1	Cingulate cortical amyloid beta load	5e-21	www.ncbi.nlm.nih.gov/pubmed/26421299
rs769449	19	44906745	APOE	Cingulate cortical amyloid beta load	5e-17	www.ncbi.nlm.nih.gov/pubmed/26421299
rs157582	19	44892962	TOMM40	Cingulate cortical amyloid beta load	4e-16	www.ncbi.nlm.nih.gov/pubmed/26421299
rs9372208	6	109274965	ENSG00000233908	Cognitive ability, years of educational attainment or schizophrenia (pleiotropy)	3e-09	www.ncbi.nlm.nih.gov/pubmed/31374203
rs4420638	19	44919689	APOE, TOMM40	Cognitive decline	4e-27	www.ncbi.nlm.nih.gov/pubmed/22054870
rs2075650	19	44892362	TOMM40	Cognitive decline	2e-08	www.ncbi.nlm.nih.gov/pubmed/23207651
rs769449	19	44906745	APOE	Cognitive decline (age-related)	5e-19	www.ncbi.nlm.nih.gov/pubmed/24468470
rs429358	19	44908684	APOE, TOMM40	Cognitive decline (age-related)	2e-14	www.ncbi.nlm.nih.gov/pubmed/28078323
rs115881343	19	44899959	TOMM40	Cognitive decline (age-related)	4e-09	www.ncbi.nlm.nih.gov/pubmed/24468470
rs10119	19	44903416	TOMM40	Cognitive function	6e-09	www.ncbi.nlm.nih.gov/pubmed/25644384
rs6857	19	44888997		Cognitive impairment	4e-12	www.ncbi.nlm.nih.gov/pubmed/31201950
rs769449	19	44906745	APOE	Cognitive impairment test score	2e-14	www.ncbi.nlm.nih.gov/pubmed/30319691
rs4420638	19	44919689	APOC1	Cognitive impairment test score	3e-11	www.ncbi.nlm.nih.gov/pubmed/30319691
rs2075650	19	44892362	TOMM40	Cognitive impairment test score	9e-09	www.ncbi.nlm.nih.gov/pubmed/30319691
rs174537	11	61785208	MYRF, FADS1, FADS2, FEN1	Colorectal cancer	9e-21	www.ncbi.nlm.nih.gov/pubmed/24836286
rs174537	11	61785208	NR	Colorectal cancer	9e-21	www.ncbi.nlm.nih.gov/pubmed/26965516
rs174594	11	61852357	NR	Colorectal cancer	2e-13	www.ncbi.nlm.nih.gov/pubmed/29471430
rs174537	11	61785208	MYRF	Colorectal cancer	8e-12	www.ncbi.nlm.nih.gov/pubmed/30529582
rs1535	11	61830500	NR	Colorectal cancer	4e-08	www.ncbi.nlm.nih.gov/pubmed/29917119
rs174533	11	61781553	MYRF, FEN1, FADS1	Colorectal cancer or advanced adenoma	1e-11	www.ncbi.nlm.nih.gov/pubmed/30510241
rs7412	19	44908822	APOC1, APOE, TOMM40	Coronary artery disease	3e-39	www.ncbi.nlm.nih.gov/pubmed/29212778
rs7412	19	44908822	APOC1, APOE, TOMM40	Coronary artery disease	3e-39	www.ncbi.nlm.nih.gov/pubmed/29212778
rs7412	19	44908822	APOC1, APOE, TOMM40	Coronary artery disease	2e-35	www.ncbi.nlm.nih.gov/pubmed/29212778
rs7412	19	44908822	APOE	Coronary artery disease	7e-17	www.ncbi.nlm.nih.gov/pubmed/30104761
rs4420638	19	44919689	APOE, APOC1	Coronary artery disease	7e-11	www.ncbi.nlm.nih.gov/pubmed/26343387
rs7412	19	44908822	APOE, APOC1	Coronary artery disease (myocardial infarction, percutaneous transluminal coronary angioplasty, coronary artery bypass grafting, angina or chromic ischemic heart disease)	2e-19	www.ncbi.nlm.nih.gov/pubmed/28714975
rs429358	19	44908684	APOE4	Cortical amyloid beta load	3e-50	www.ncbi.nlm.nih.gov/pubmed/29860282
rs4420638	19	44919689	APOE, APOCII, APOC1	C-reactive protein	5e-27	www.ncbi.nlm.nih.gov/pubmed/19567438
rs2075650	19	44892362	APOE	C-reactive protein	2e-21	www.ncbi.nlm.nih.gov/pubmed/23844046
rs769449	19	44906745	APOE	C-reactive protein	9e-21	www.ncbi.nlm.nih.gov/pubmed/18439548
rs429358	19	44908684	NR	C-reactive protein levels	0	www.ncbi.nlm.nih.gov/pubmed/31900758
rs429358	19	44908684	APOE	C-reactive protein levels	0	www.ncbi.nlm.nih.gov/pubmed/30388399
rs429358	19	44908684	APOE, APOC1	C-reactive protein levels	0	www.ncbi.nlm.nih.gov/pubmed/30388399
rs4420638	19	44919689	APOC1	C-reactive protein levels	1e-305	www.ncbi.nlm.nih.gov/pubmed/30388399
rs4420638	19	44919689	APOC1	C-reactive protein levels	9e-139	www.ncbi.nlm.nih.gov/pubmed/21300955
rs157595	19	44922203	APOE, APOC1	C-reactive protein levels	5e-82	www.ncbi.nlm.nih.gov/pubmed/30388399
rs769449	19	44906745	NR	C-reactive protein levels	3e-52	www.ncbi.nlm.nih.gov/pubmed/31217584
rs117264457	19	44901175	NR	C-reactive protein levels	2e-44	www.ncbi.nlm.nih.gov/pubmed/31900758
rs148303016	19	44880573	NR	C-reactive protein levels	2e-39	www.ncbi.nlm.nih.gov/pubmed/31900758
rs429358	19	44908684	APOE	C-reactive protein levels	7e-36	www.ncbi.nlm.nih.gov/pubmed/29403010
rs2965164	19	44698782	NR	C-reactive protein levels	9e-36	www.ncbi.nlm.nih.gov/pubmed/31900758
rs72654472	19	44911135	NR	C-reactive protein levels	1e-34	www.ncbi.nlm.nih.gov/pubmed/31900758
rs148933445	19	44799247	NR	C-reactive protein levels	2e-33	www.ncbi.nlm.nih.gov/pubmed/31900758
rs204914	19	44963078	NR	C-reactive protein levels	4e-33	www.ncbi.nlm.nih.gov/pubmed/31900758
rs4420638	19	44919689	NR	C-reactive protein levels	1e-30	www.ncbi.nlm.nih.gov/pubmed/31217584
rs41290108	19	44874585	NR	C-reactive protein levels	1e-25	www.ncbi.nlm.nih.gov/pubmed/31900758
rs28399607	19	44811067	NR	C-reactive protein levels	2e-25	www.ncbi.nlm.nih.gov/pubmed/31900758
rs34874378	19	45013623	NR	C-reactive protein levels	2e-22	www.ncbi.nlm.nih.gov/pubmed/31900758
rs2075650	19	44892362	NR	C-reactive protein levels	2e-22	www.ncbi.nlm.nih.gov/pubmed/31217584
rs112283362	19	44864648	NR	C-reactive protein levels	2e-08	www.ncbi.nlm.nih.gov/pubmed/31900758
rs4420638	19	44919689	APOC1	C-reactive protein levels or HDL-cholesterol levels (pleiotropy)	2e-164	www.ncbi.nlm.nih.gov/pubmed/27286809
rs174546	11	61802358	FADS1	C-reactive protein levels or HDL-cholesterol levels (pleiotropy)	2e-24	www.ncbi.nlm.nih.gov/pubmed/27286809
rs4420638	19	44919689	APOC1	C-reactive protein levels or LDL-cholesterol levels (pleiotropy)	1e-283	www.ncbi.nlm.nih.gov/pubmed/27286809
rs174574	11	61832870	FADS2	C-reactive protein levels or LDL-cholesterol levels (pleiotropy)	8e-10	www.ncbi.nlm.nih.gov/pubmed/27286809
rs4420638	19	44919689	APOC1	C-reactive protein levels or total cholesterol levels (pleiotropy)	4e-249	www.ncbi.nlm.nih.gov/pubmed/27286809
rs4420638	19	44919689	APOC1	C-reactive protein levels or triglyceride levels (pleiotropy)	2e-171	www.ncbi.nlm.nih.gov/pubmed/27286809
rs174546	11	61802358	FADS1	C-reactive protein levels or triglyceride levels (pleiotropy)	5e-27	www.ncbi.nlm.nih.gov/pubmed/27286809
rs174537	11	61785208	NR	Crohn's disease	2e-12	www.ncbi.nlm.nih.gov/pubmed/26192919
rs102275	11	61790331	FADS1	Crohn's disease	2e-11	www.ncbi.nlm.nih.gov/pubmed/21102463
rs174566	11	61824890	FADS1, FADS2, MYRF, FEN1	Delta-5 desaturase activity response to n3-polyunsaturated fat supplement	1e-12	www.ncbi.nlm.nih.gov/pubmed/29246731
rs174548	11	61803876	NR	Delta-6 desaturase activity	2e-38	www.ncbi.nlm.nih.gov/pubmed/26584805
rs174545	11	61801834	NR	Delta-6 desaturase activity	5e-37	www.ncbi.nlm.nih.gov/pubmed/26584805
rs6857	19	44888997	PVRL2	Dementia and core Alzheimer's disease neuropathologic changes	2e-62	www.ncbi.nlm.nih.gov/pubmed/25188341
rs6857	19	44888997	PVRL2	Dementia and core Alzheimer's disease neuropathologic changes	3e-38	www.ncbi.nlm.nih.gov/pubmed/25188341
rs429358	19	44908684	APOE	Dementia with Lewy bodies	3e-64	www.ncbi.nlm.nih.gov/pubmed/29263008
rs429358	19	44908684	APOE	Dementia with Lewy bodies	6e-17	www.ncbi.nlm.nih.gov/pubmed/31065058
rs62117160	19	44728895		Eczema	4e-09	www.ncbi.nlm.nih.gov/pubmed/30595370
rs405509	19	44905579		Educational attainment (years of education)	2e-08	www.ncbi.nlm.nih.gov/pubmed/30038396
rs174548	11	61803876		Eosinophil counts	5e-31	www.ncbi.nlm.nih.gov/pubmed/30595370
rs148933445	19	44799247		Eosinophil counts	4e-23	www.ncbi.nlm.nih.gov/pubmed/30595370
rs174549	11	61803910	FADS1	Eosinophil counts	2e-12	www.ncbi.nlm.nih.gov/pubmed/27863252
rs440446	19	44905910		Eosinophil counts	3e-12	www.ncbi.nlm.nih.gov/pubmed/30595370
rs10119	19	44903416	NR	Family history of Alzheimer's disease	1e-307	www.ncbi.nlm.nih.gov/pubmed/29777097
rs75627662	19	44910319	APOE	Family history of Alzheimer's disease	1e-295	www.ncbi.nlm.nih.gov/pubmed/30617256
rs1081105	19	44909698	NR	Family history of Alzheimer's disease	1e-136	www.ncbi.nlm.nih.gov/pubmed/29777097
rs41289512	19	44848259	NR	Family history of Alzheimer's disease	6e-130	www.ncbi.nlm.nih.gov/pubmed/29777097
rs157580	19	44892009	NR	Family history of Alzheimer's disease	6e-120	www.ncbi.nlm.nih.gov/pubmed/29777097
rs3925681	19	44917843	NR	Family history of Alzheimer's disease	3e-90	www.ncbi.nlm.nih.gov/pubmed/29777097
rs6859	19	44878777	NR	Family history of Alzheimer's disease	6e-75	www.ncbi.nlm.nih.gov/pubmed/29777097
rs28399637	19	44820881	NR	Family history of Alzheimer's disease	8e-72	www.ncbi.nlm.nih.gov/pubmed/29777097
rs7412	19	44908822	NR	Family history of Alzheimer's disease	9e-62	www.ncbi.nlm.nih.gov/pubmed/29777097
rs2927468	19	44854682	NR	Family history of Alzheimer's disease	5e-61	www.ncbi.nlm.nih.gov/pubmed/29777097
rs449647	19	44905307	NR	Family history of Alzheimer's disease	2e-58	www.ncbi.nlm.nih.gov/pubmed/29777097
rs148601586	19	44843409	NR	Family history of Alzheimer's disease	2e-43	www.ncbi.nlm.nih.gov/pubmed/29777097
rs375972689	19	44857231	NR	Family history of Alzheimer's disease	1e-32	www.ncbi.nlm.nih.gov/pubmed/29777097
rs117612135	19	45001269	NR	Family history of Alzheimer's disease	2e-26	www.ncbi.nlm.nih.gov/pubmed/29777097
rs2965169	19	44747899	NR	Family history of Alzheimer's disease	6e-24	www.ncbi.nlm.nih.gov/pubmed/29777097
rs111371860	19	44842530	NR	Family history of Alzheimer's disease	2e-18	www.ncbi.nlm.nih.gov/pubmed/29777097
rs56261258	19	44646342	NR	Family history of Alzheimer's disease	7e-14	www.ncbi.nlm.nih.gov/pubmed/29777097
rs60239918	19	45077114	NR	Family history of Alzheimer's disease	7e-13	www.ncbi.nlm.nih.gov/pubmed/29777097
rs595290	19	45205150	NR	Family history of Alzheimer's disease	7e-12	www.ncbi.nlm.nih.gov/pubmed/29777097
rs73037426	19	44719517	NR	Family history of Alzheimer's disease	1e-11	www.ncbi.nlm.nih.gov/pubmed/29777097
rs4263041	19	44935386	NR	Family history of Alzheimer's disease	5e-10	www.ncbi.nlm.nih.gov/pubmed/29777097
rs73045691	19	44937272	NR	Family history of Alzheimer's disease	1e-09	www.ncbi.nlm.nih.gov/pubmed/29777097
rs11881756	19	44717621	NR	Family history of Alzheimer's disease	3e-09	www.ncbi.nlm.nih.gov/pubmed/29777097
rs412776	19	44876259	NR	Family history of Alzheimer's disease	1e-08	www.ncbi.nlm.nih.gov/pubmed/29777097
rs174550	11	61804006	FADS1	Fasting blood glucose	2e-15	www.ncbi.nlm.nih.gov/pubmed/20081858
rs174550	11	61804006	FADS1	Fasting blood glucose	2e-10	www.ncbi.nlm.nih.gov/pubmed/22581228
rs174550	11	61804006	FADS1	Fasting blood glucose	2e-09	www.ncbi.nlm.nih.gov/pubmed/25631608
rs174550	11	61804006	FADS1	Fasting blood glucose (BMI interaction)	2e-09	www.ncbi.nlm.nih.gov/pubmed/22581228
rs174549	11	61803910	FADS1	Fatty acid desaturase activity (adipose tissue)	1e-27	www.ncbi.nlm.nih.gov/pubmed/30453627
rs174549	11	61803910	FADS1	Fatty acid desaturase activity (serum)	2e-70	www.ncbi.nlm.nih.gov/pubmed/30453627
rs6857	19	44888997	PVRL2, TOMM40, APOE, APOC1	Fish- and plant-related diet	3e-10	www.ncbi.nlm.nih.gov/pubmed/32066663
rs735665	11	123490689	intergenic	Follicular lymphoma	4e-09	www.ncbi.nlm.nih.gov/pubmed/20639881
rs6857	19	44888997	PVRL2, TOMM40, APOE, APOC1	Fruit consumption	4e-10	www.ncbi.nlm.nih.gov/pubmed/32066663
rs174567	11	61825533	FADS2	Gallstone disease	2e-12	www.ncbi.nlm.nih.gov/pubmed/30504769
rs12170228	22	41851691	SREBF2	General cognitive ability	6e-10	www.ncbi.nlm.nih.gov/pubmed/29844566
rs2267442	22	41884357	SREBF2	General cognitive ability	3e-08	www.ncbi.nlm.nih.gov/pubmed/29844566
rs11964178	6	109240832	C6orf183	Glycated hemoglobin levels	6e-10	www.ncbi.nlm.nih.gov/pubmed/28898252
rs174535	11	61783884	C11orf9	Glycemic traits (pleiotropy)	2e-08	www.ncbi.nlm.nih.gov/pubmed/31021400
rs174547	11	61803311	FADS1, FADS2, FADS3	Glycerophospholipid levels	2e-175	www.ncbi.nlm.nih.gov/pubmed/26068415
rs174547	11	61803311	FADS1, FADS2, FADS3	Glycerophospholipid levels	9e-172	www.ncbi.nlm.nih.gov/pubmed/26068415
rs174547	11	61803311	FADS1, FADS2, FADS3	Glycerophospholipid levels	9e-141	www.ncbi.nlm.nih.gov/pubmed/26068415
rs174546	11	61802358	FADS1, FADS2, FADS3	Glycerophospholipid levels	3e-95	www.ncbi.nlm.nih.gov/pubmed/26068415
rs174547	11	61803311	FADS1, FADS2, FADS3	Glycerophospholipid levels	5e-84	www.ncbi.nlm.nih.gov/pubmed/26068415
rs102275	11	61790331	TMEM258, FADS1, FADS2, FADS3	Glycerophospholipid levels	1e-82	www.ncbi.nlm.nih.gov/pubmed/26068415
rs174547	11	61803311	FADS1, FADS2, FADS3	Glycerophospholipid levels	2e-70	www.ncbi.nlm.nih.gov/pubmed/26068415
rs174536	11	61784455	MYRF, FADS1, FADS2, FADS3	Glycerophospholipid levels	5e-59	www.ncbi.nlm.nih.gov/pubmed/26068415
rs102275	11	61790331	TMEM258, FADS1, FADS2, FADS3	Glycerophospholipid levels	1e-55	www.ncbi.nlm.nih.gov/pubmed/26068415
rs1535	11	61830500	FADS2, FADS1, FADS3	Glycerophospholipid levels	8e-48	www.ncbi.nlm.nih.gov/pubmed/26068415
rs102275	11	61790331	TMEM258, FADS1, FADS2, FADS3	Glycerophospholipid levels	3e-44	www.ncbi.nlm.nih.gov/pubmed/26068415
rs174578	11	61838027	FADS2, FADS1, FADS3	Glycerophospholipid levels	2e-43	www.ncbi.nlm.nih.gov/pubmed/26068415
rs102275	11	61790331	TMEM258, FADS1, FADS2, FADS3	Glycerophospholipid levels	2e-42	www.ncbi.nlm.nih.gov/pubmed/26068415
rs174547	11	61803311	FADS1, FADS2, FADS3	Glycerophospholipid levels	3e-42	www.ncbi.nlm.nih.gov/pubmed/26068415
rs102275	11	61790331	TMEM258, FADS1, FADS2, FADS3	Glycerophospholipid levels	2e-41	www.ncbi.nlm.nih.gov/pubmed/26068415
rs174547	11	61803311	FADS1, FADS2, FADS3	Glycerophospholipid levels	2e-40	www.ncbi.nlm.nih.gov/pubmed/26068415
rs102275	11	61790331	TMEM258, FADS1, FADS2, FADS3	Glycerophospholipid levels	2e-38	www.ncbi.nlm.nih.gov/pubmed/26068415
rs102275	11	61790331	TMEM258, FADS1, FADS2, FADS3	Glycerophospholipid levels	3e-37	www.ncbi.nlm.nih.gov/pubmed/26068415
rs174555	11	61812288	FADS1, FADS2, FADS3	Glycerophospholipid levels	1e-35	www.ncbi.nlm.nih.gov/pubmed/26068415
rs102275	11	61790331	TMEM258, FADS1, FADS2, FADS3	Glycerophospholipid levels	2e-34	www.ncbi.nlm.nih.gov/pubmed/26068415
rs174550	11	61804006	FADS1, FADS2, FADS3	Glycerophospholipid levels	4e-33	www.ncbi.nlm.nih.gov/pubmed/26068415
rs174546	11	61802358	FADS1, FADS2, FADS3	Glycerophospholipid levels	6e-20	www.ncbi.nlm.nih.gov/pubmed/26068415
rs174537	11	61785208	MYRF, FADS1, FADS2, FADS3	Glycerophospholipid levels	3e-19	www.ncbi.nlm.nih.gov/pubmed/26068415
rs174578	11	61838027	FADS2, FADS1, FADS3	Glycerophospholipid levels	3e-18	www.ncbi.nlm.nih.gov/pubmed/26068415
rs1535	11	61830500	FADS2, FADS1, FADS3	Glycerophospholipid levels	8e-18	www.ncbi.nlm.nih.gov/pubmed/26068415
rs174576	11	61836038	FADS2, FADS1, FADS3	Glycerophospholipid levels	1e-17	www.ncbi.nlm.nih.gov/pubmed/26068415
rs174528	11	61776027	FADS1, FADS2	Gondoic acid (20:1n-9) levels	3e-46	www.ncbi.nlm.nih.gov/pubmed/28298293
rs174601	11	61855668	FADS2, FADS1	Gondoic acid (20:1n-9) levels	1e-45	www.ncbi.nlm.nih.gov/pubmed/28298293
rs9400271	6	109286353	RP11-425D10.1, CCDC162P	Granulocyte count	5e-22	www.ncbi.nlm.nih.gov/pubmed/27863252
rs174555	11	61812288	FADS1, FADS2	Granulocyte count	7e-14	www.ncbi.nlm.nih.gov/pubmed/27863252
rs174556	11	61813163	FADS1, FADS2	Granulocyte percentage of myeloid white cells	2e-17	www.ncbi.nlm.nih.gov/pubmed/27863252
rs4452060	19	44844654	PVRL2	Hand grip strength	3e-08	www.ncbi.nlm.nih.gov/pubmed/29691431
rs429358	19	44908684	APOE	HDL cholesterol	1e-142	www.ncbi.nlm.nih.gov/pubmed/30275531
rs174546	11	61802358	FADS1, FADS2, FADS3	HDL cholesterol	8e-28	www.ncbi.nlm.nih.gov/pubmed/24097068
rs174537	11	61785208	MYRF	HDL cholesterol	2e-22	www.ncbi.nlm.nih.gov/pubmed/30275531
rs174546	11	61802358	FADS1, FADS2, FADS3	HDL cholesterol	2e-22	www.ncbi.nlm.nih.gov/pubmed/20686565
rs4420638	19	44919689	APOE	HDL cholesterol	2e-21	www.ncbi.nlm.nih.gov/pubmed/24097068
rs4420638	19	44919689	APOC2, APOE, APOC1	HDL cholesterol	4e-21	www.ncbi.nlm.nih.gov/pubmed/20686565
rs429358	19	44908684	APOE	HDL cholesterol	1e-14	www.ncbi.nlm.nih.gov/pubmed/25961943
rs7412	19	44908822	APOE	HDL cholesterol	6e-14	www.ncbi.nlm.nih.gov/pubmed/28270201
rs174548	11	61803876	FADS1	HDL cholesterol	1e-12	www.ncbi.nlm.nih.gov/pubmed/20864672
rs174547	11	61803311	FADS1, FADS2, FADS3	HDL cholesterol	2e-12	www.ncbi.nlm.nih.gov/pubmed/19060906
rs174529	11	61776489	FADS1, FADS2, FADS3	HDL cholesterol	1e-11	www.ncbi.nlm.nih.gov/pubmed/25961943
rs519113	19	44873027	APOE, PVRL2, TOMM40	HDL cholesterol	8e-11	www.ncbi.nlm.nih.gov/pubmed/21909109
rs429358	19	44908684	APOE	HDL cholesterol levels	7e-180	www.ncbi.nlm.nih.gov/pubmed/32203549
rs174566	11	61824890	FADS2	HDL cholesterol levels	1e-174	www.ncbi.nlm.nih.gov/pubmed/32203549
rs4420638	19	44919689	APOE, APOC1, APOC2	HDL cholesterol levels	6e-34	www.ncbi.nlm.nih.gov/pubmed/28334899
rs144311893	19	44920687	APOC1	HDL cholesterol levels	9e-34	www.ncbi.nlm.nih.gov/pubmed/32203549
rs174550	11	61804006	FADS1, FADS2, FADS3	HDL cholesterol levels	6e-30	www.ncbi.nlm.nih.gov/pubmed/28334899
rs7412	19	44908822		HDL cholesterol levels	5e-19	www.ncbi.nlm.nih.gov/pubmed/31675503
rs174566	11	61824890	FADS2	HDL cholesterol levels	8e-19	www.ncbi.nlm.nih.gov/pubmed/30698716
rs174566	11	61824890	FADS2	HDL cholesterol levels	8e-18	www.ncbi.nlm.nih.gov/pubmed/30698716
rs4420638	19	44919689	APOE, APOC1, APOC2	HDL cholesterol levels	9e-17	www.ncbi.nlm.nih.gov/pubmed/28334899
rs4420638	19	44919689		HDL cholesterol levels	2e-16	www.ncbi.nlm.nih.gov/pubmed/30926973
rs174546	11	61802358		HDL cholesterol levels	2e-14	www.ncbi.nlm.nih.gov/pubmed/30926973
rs1535	11	61830500		HDL cholesterol levels	6e-14	www.ncbi.nlm.nih.gov/pubmed/30926973
rs4420638	19	44919689	APOE, APOC1, APOC2	HDL cholesterol levels	5e-12	www.ncbi.nlm.nih.gov/pubmed/28334899
rs769449	19	44906745	APOE	HDL cholesterol levels	4e-10	www.ncbi.nlm.nih.gov/pubmed/26690388
rs2965169	19	44747899	BCL3	HDL cholesterol levels	6e-10	www.ncbi.nlm.nih.gov/pubmed/32203549
rs174566	11	61824890	FADS2	HDL cholesterol levels in current drinkers	2e-26	www.ncbi.nlm.nih.gov/pubmed/30698716
rs174566	11	61824890	FADS2	HDL cholesterol levels in current drinkers	3e-24	www.ncbi.nlm.nih.gov/pubmed/30698716
rs174566	11	61824890	FADS2	HDL cholesterol levels x alcohol consumption (drinkers vs non-drinkers) interaction (2df)	3e-50	www.ncbi.nlm.nih.gov/pubmed/30698716
rs174566	11	61824890	FADS2	HDL cholesterol levels x alcohol consumption (drinkers vs non-drinkers) interaction (2df)	2e-48	www.ncbi.nlm.nih.gov/pubmed/30698716
rs1531517	19	44738916	CEACAM16, BCL3	HDL cholesterol levels x alcohol consumption (drinkers vs non-drinkers) interaction (2df)	6e-16	www.ncbi.nlm.nih.gov/pubmed/30698716
rs1531517	19	44738916	CEACAM16, BCL3	HDL cholesterol levels x alcohol consumption (drinkers vs non-drinkers) interaction (2df)	2e-10	www.ncbi.nlm.nih.gov/pubmed/30698716
rs174566	11	61824890	FADS2	HDL cholesterol levels x alcohol consumption (regular vs non-regular drinkers) interaction (2df)	7e-42	www.ncbi.nlm.nih.gov/pubmed/30698716
rs174566	11	61824890	FADS2	HDL cholesterol levels x alcohol consumption (regular vs non-regular drinkers) interaction (2df)	3e-40	www.ncbi.nlm.nih.gov/pubmed/30698716
rs1531517	19	44738916	CEACAM16, BCL3	HDL cholesterol levels x alcohol consumption (regular vs non-regular drinkers) interaction (2df)	4e-16	www.ncbi.nlm.nih.gov/pubmed/30698716
rs1531517	19	44738916	CEACAM16, BCL3	HDL cholesterol levels x alcohol consumption (regular vs non-regular drinkers) interaction (2df)	5e-09	www.ncbi.nlm.nih.gov/pubmed/30698716
rs6857	19	44888997	APOC1	HDL cholesterol levels x long total sleep time interaction (2df test)	2e-35	www.ncbi.nlm.nih.gov/pubmed/31719535
rs174545	11	61801834	FADS1/S2	HDL cholesterol levels x long total sleep time interaction (2df test)	3e-33	www.ncbi.nlm.nih.gov/pubmed/31719535
rs204474	19	44983921	APOC1	HDL cholesterol levels x long total sleep time interaction (2df test)	2e-15	www.ncbi.nlm.nih.gov/pubmed/31719535
rs429358	19	44908684	APOC1	HDL cholesterol levels x short total sleep time interaction (2df test)	4e-37	www.ncbi.nlm.nih.gov/pubmed/31719535
rs174545	11	61801834	FADS1/S2	HDL cholesterol levels x short total sleep time interaction (2df test)	3e-34	www.ncbi.nlm.nih.gov/pubmed/31719535
rs35577563	19	45001091	APOC1	HDL cholesterol levels x short total sleep time interaction (2df test)	8e-24	www.ncbi.nlm.nih.gov/pubmed/31719535
rs405509	19	44905579	APOC1	HDL cholesterol levels x short total sleep time interaction (2df test)	3e-12	www.ncbi.nlm.nih.gov/pubmed/31719535
rs174549	11	61803910	FADS1	Heart rate	1e-22	www.ncbi.nlm.nih.gov/pubmed/23583979
rs174529	11	61776489		Heel bone mineral density	2e-18	www.ncbi.nlm.nih.gov/pubmed/30595370
rs174534	11	61781986	MYRF	Heel bone mineral density	3e-18	www.ncbi.nlm.nih.gov/pubmed/30598549
rs174529	11	61776489		Heel bone mineral density	4e-18	www.ncbi.nlm.nih.gov/pubmed/30048462
rs174574	11	61832870		Heel bone mineral density	3e-17	www.ncbi.nlm.nih.gov/pubmed/30048462
rs174574	11	61832870	FADS2	Heel bone mineral density	5e-09	www.ncbi.nlm.nih.gov/pubmed/28869591
rs55906059	22	41788139		Height	5e-28	www.ncbi.nlm.nih.gov/pubmed/30595370
rs174544	11	61800281		Height	3e-21	www.ncbi.nlm.nih.gov/pubmed/30595370
rs174547	11	61803311	FADS1	Height	6e-18	www.ncbi.nlm.nih.gov/pubmed/25429064
rs597021	1	54873765		Height	2e-08	www.ncbi.nlm.nih.gov/pubmed/30595370
rs174533	11	61781553	MYRF, TMEM258	Hematocrit	2e-11	www.ncbi.nlm.nih.gov/pubmed/27863252
rs174548	11	61803876	FADS1	Hematology traits	4e-08	www.ncbi.nlm.nih.gov/pubmed/23303382
rs174594	11	61852357	FADS2	Hemoglobin A1c levels	4e-09	www.ncbi.nlm.nih.gov/pubmed/29403010
rs174533	11	61781553	MYRF, TMEM258	Hemoglobin concentration	3e-14	www.ncbi.nlm.nih.gov/pubmed/27863252
rs174533	11	61781553	FADS1, FEN1, FADS2, MYRF, TMEM258	Hemoglobin levels	1e-28	www.ncbi.nlm.nih.gov/pubmed/32327693
rs56131196	19	44919589	NR	High density lipoprotein cholesterol levels	8e-53	www.ncbi.nlm.nih.gov/pubmed/29507422
rs769449	19	44906745	NR	High density lipoprotein cholesterol levels	4e-52	www.ncbi.nlm.nih.gov/pubmed/29507422
rs4420638	19	44919689	NR	High density lipoprotein cholesterol levels	2e-51	www.ncbi.nlm.nih.gov/pubmed/29507422
rs429358	19	44908684	NR	High density lipoprotein cholesterol levels	3e-50	www.ncbi.nlm.nih.gov/pubmed/29507422
rs56131196	19	44919589	NR	High density lipoprotein cholesterol levels	1e-49	www.ncbi.nlm.nih.gov/pubmed/29507422
rs4420638	19	44919689	NR	High density lipoprotein cholesterol levels	2e-48	www.ncbi.nlm.nih.gov/pubmed/29507422
rs769449	19	44906745	NR	High density lipoprotein cholesterol levels	1e-47	www.ncbi.nlm.nih.gov/pubmed/29507422
rs429358	19	44908684	NR	High density lipoprotein cholesterol levels	6e-47	www.ncbi.nlm.nih.gov/pubmed/29507422
rs7412	19	44908822	NR	High density lipoprotein cholesterol levels	2e-36	www.ncbi.nlm.nih.gov/pubmed/29507422
rs7412	19	44908822	NR	High density lipoprotein cholesterol levels	5e-29	www.ncbi.nlm.nih.gov/pubmed/29507422
rs429358	19	44908684	APOE	High density lipoprotein cholesterol levels	2e-24	www.ncbi.nlm.nih.gov/pubmed/29403010
rs7412	19	44908822	NR	High density lipoprotein cholesterol levels	4e-24	www.ncbi.nlm.nih.gov/pubmed/31217584
rs5167	19	44945208	NR	High density lipoprotein cholesterol levels	4e-20	www.ncbi.nlm.nih.gov/pubmed/29507422
rs5167	19	44945208	NR	High density lipoprotein cholesterol levels	5e-19	www.ncbi.nlm.nih.gov/pubmed/29507422
rs174547	11	61803311	FADS1	High density lipoprotein cholesterol levels	7e-15	www.ncbi.nlm.nih.gov/pubmed/29615537
rs5167	19	44945208	NR	High density lipoprotein cholesterol levels	9e-13	www.ncbi.nlm.nih.gov/pubmed/29403010
rs174529	11	61776489	NR	High density lipoprotein cholesterol levels	4e-12	www.ncbi.nlm.nih.gov/pubmed/29507422
rs174546	11	61802358	NR	High density lipoprotein cholesterol levels	5e-12	www.ncbi.nlm.nih.gov/pubmed/29507422
rs174550	11	61804006	NR	High density lipoprotein cholesterol levels	5e-12	www.ncbi.nlm.nih.gov/pubmed/29507422
rs174554	11	61811991	NR	High density lipoprotein cholesterol levels	7e-12	www.ncbi.nlm.nih.gov/pubmed/29507422
rs174577	11	61837342	NR	High density lipoprotein cholesterol levels	1e-11	www.ncbi.nlm.nih.gov/pubmed/29507422
rs174583	11	61842278	NR	High density lipoprotein cholesterol levels	1e-11	www.ncbi.nlm.nih.gov/pubmed/29507422
rs174577	11	61837342	NR	High density lipoprotein cholesterol levels	2e-11	www.ncbi.nlm.nih.gov/pubmed/29507422
rs174546	11	61802358	NR	High density lipoprotein cholesterol levels	3e-11	www.ncbi.nlm.nih.gov/pubmed/29507422
rs174583	11	61842278	NR	High density lipoprotein cholesterol levels	3e-11	www.ncbi.nlm.nih.gov/pubmed/29507422
rs174601	11	61855668	NR	High density lipoprotein cholesterol levels	3e-11	www.ncbi.nlm.nih.gov/pubmed/29507422
rs174529	11	61776489	NR	High density lipoprotein cholesterol levels	4e-11	www.ncbi.nlm.nih.gov/pubmed/29507422
rs174550	11	61804006	NR	High density lipoprotein cholesterol levels	4e-11	www.ncbi.nlm.nih.gov/pubmed/29507422
rs174554	11	61811991	NR	High density lipoprotein cholesterol levels	4e-11	www.ncbi.nlm.nih.gov/pubmed/29507422
rs174601	11	61855668	NR	High density lipoprotein cholesterol levels	5e-11	www.ncbi.nlm.nih.gov/pubmed/29507422
rs66626994	19	44924977	APOC1	High density lipoprotein cholesterol levels	2e-09	www.ncbi.nlm.nih.gov/pubmed/30718733
rs7412	19	44908822	APOE	High light scatter reticulocyte count	1e-35	www.ncbi.nlm.nih.gov/pubmed/27863252
rs932223	6	109265453	C6orf183	High light scatter reticulocyte count	3e-10	www.ncbi.nlm.nih.gov/pubmed/27863252
rs7412	19	44908822	APOE	High light scatter reticulocyte percentage of red cells	3e-38	www.ncbi.nlm.nih.gov/pubmed/27863252
rs9487023	6	109268801	C6orf183	High light scatter reticulocyte percentage of red cells	3e-18	www.ncbi.nlm.nih.gov/pubmed/27863252
rs4420638	19	44919689	APOC1, TOMM40	Hippocampal atrophy rate	9e-09	www.ncbi.nlm.nih.gov/pubmed/31760383
rs157582	19	44892962	TOMM40	Hippocampal atrophy rate	3e-08	www.ncbi.nlm.nih.gov/pubmed/31760383
rs429358	19	44908684	APOE, BCAM, PVRL2, TOMM40, APOC1, APOC1P1, APOC4, APOC2, CLPTM1, RELB	Hippocampal volume	2e-19	www.ncbi.nlm.nih.gov/pubmed/29274321
rs429358	19	44908684	APOE4	Hippocampal volume	1e-10	www.ncbi.nlm.nih.gov/pubmed/29860282
rs174550	11	61804006	FADS1	Homeostasis model assessment of beta-cell function	5e-13	www.ncbi.nlm.nih.gov/pubmed/20081858
rs174599	11	61854084		Hypothyroidism	4e-11	www.ncbi.nlm.nih.gov/pubmed/30595370
rs7412	19	44908822	APOE2	Ideal cardiovascular health (clinical and behavioural)	9e-16	www.ncbi.nlm.nih.gov/pubmed/27179730
rs445925	19	44912383	APOE, APOC1	Ideal cardiovascular health (clinical)	9e-10	www.ncbi.nlm.nih.gov/pubmed/27179730
rs735665	11	123490689	GRAMD1B	IgM levels	1e-23	www.ncbi.nlm.nih.gov/pubmed/28628107
rs7412	19	44908822	APOE	Immature fraction of reticulocytes	4e-38	www.ncbi.nlm.nih.gov/pubmed/27863252
rs35923643	11	123484683	GRAMD1B	Immunoglobulin M against phosphorylcholine (IgM anti-PC) levels	4e-11	www.ncbi.nlm.nih.gov/pubmed/29547969
rs4246215	11	61796827	C11orf9, FADS1, FADS2	Inflammatory bowel disease	2e-15	www.ncbi.nlm.nih.gov/pubmed/23128233
rs1535	11	61830500	NR	Inflammatory bowel disease	3e-09	www.ncbi.nlm.nih.gov/pubmed/26192919
rs429358	19	44908684	NR	Insomnia	2e-08	www.ncbi.nlm.nih.gov/pubmed/30804565
rs719440	22	41855806	SREBF2	Intelligence	2e-08	www.ncbi.nlm.nih.gov/pubmed/29942086
rs2267442	22	41884357	SREBF2	Intelligence	3e-08	www.ncbi.nlm.nih.gov/pubmed/29942086
rs174577	11	61837342	FADS2	Iron status biomarkers (transferrin levels)	2e-17	www.ncbi.nlm.nih.gov/pubmed/25352340
rs102275	11	61790331	MYRF	Irritable mood	1e-08	www.ncbi.nlm.nih.gov/pubmed/29500382
rs429358	19	44908684	PVRL2, TOMM40, APOE, APOC1	Lamb consumption	5e-12	www.ncbi.nlm.nih.gov/pubmed/32066663
rs174549	11	61803910	FADS1, FADS2, FADS3, FEN1	Laryngeal squamous cell carcinoma	1e-20	www.ncbi.nlm.nih.gov/pubmed/25194280
rs118147862	19	44816374	BCAM	LDL cholesterol	1e-300	www.ncbi.nlm.nih.gov/pubmed/30275531
rs4420638	19	44919689	APOE	LDL cholesterol	2e-178	www.ncbi.nlm.nih.gov/pubmed/24097068
rs4420638	19	44919689	APOC2, APOE, APOC1	LDL cholesterol	9e-147	www.ncbi.nlm.nih.gov/pubmed/20686565
rs4420638	19	44919689	APOC2, APOE, APOC4, APOC1	LDL cholesterol	1e-60	www.ncbi.nlm.nih.gov/pubmed/18193044
rs4420638	19	44919689	APOE, APOC4, APOC1	LDL cholesterol	3e-43	www.ncbi.nlm.nih.gov/pubmed/18193043
rs4420638	19	44919689	APOC2, APOE, APOC4, APOC1	LDL cholesterol	2e-40	www.ncbi.nlm.nih.gov/pubmed/20864672
rs174546	11	61802358	FADS1, FADS2, FADS3	LDL cholesterol	2e-39	www.ncbi.nlm.nih.gov/pubmed/24097068
rs3208856	19	44793549	CBLC	LDL cholesterol	6e-30	www.ncbi.nlm.nih.gov/pubmed/24507774
rs4420638	19	44919689	APOC2, APOE, APOC4, APOC1	LDL cholesterol	4e-27	www.ncbi.nlm.nih.gov/pubmed/19060906
rs174546	11	61802358	FADS1, FADS2, FADS3	LDL cholesterol	1e-21	www.ncbi.nlm.nih.gov/pubmed/20686565
rs4420638	19	44919689	APOC1	LDL cholesterol	1e-20	www.ncbi.nlm.nih.gov/pubmed/18262040
rs174549	11	61803910	FADS1	LDL cholesterol	4e-20	www.ncbi.nlm.nih.gov/pubmed/30275531
rs157580	19	44892009	APOE, TOMM40	LDL cholesterol	2e-19	www.ncbi.nlm.nih.gov/pubmed/19060911
rs7412	19	44908822	APOE	LDL cholesterol	2e-09	www.ncbi.nlm.nih.gov/pubmed/23067351
rs4452060	19	44844654	PVRL2	LDL cholesterol levels	0	www.ncbi.nlm.nih.gov/pubmed/32203549
rs6857	19	44888997	PVRL2	LDL cholesterol levels	0	www.ncbi.nlm.nih.gov/pubmed/32203549
rs1551891	19	44728555	CEACAM16	LDL cholesterol levels	0	www.ncbi.nlm.nih.gov/pubmed/32203549
rs7412	19	44908822	APOC1, APOE, APOC2	LDL cholesterol levels	2e-286	www.ncbi.nlm.nih.gov/pubmed/28334899
rs7412	19	44908822		LDL cholesterol levels	1e-189	www.ncbi.nlm.nih.gov/pubmed/31675503
rs7254892	19	44886339		LDL cholesterol levels	2e-136	www.ncbi.nlm.nih.gov/pubmed/30926973
rs445925	19	44912383	APOE, APOC1, APOC2	LDL cholesterol levels	1e-129	www.ncbi.nlm.nih.gov/pubmed/28334899
rs4420638	19	44919689		LDL cholesterol levels	2e-82	www.ncbi.nlm.nih.gov/pubmed/30926973
rs445925	19	44912383	APOE, APOC1, APOC2	LDL cholesterol levels	4e-59	www.ncbi.nlm.nih.gov/pubmed/28334899
rs1531517	19	44738916	CEACAM16, BCL3	LDL cholesterol levels	2e-49	www.ncbi.nlm.nih.gov/pubmed/30698716
rs174564	11	61820833	FADS2	LDL cholesterol levels	3e-48	www.ncbi.nlm.nih.gov/pubmed/32203549
rs1535	11	61830500	FADS1, FADS2, FADS3	LDL cholesterol levels	5e-45	www.ncbi.nlm.nih.gov/pubmed/28334899
rs6859	19	44878777		LDL cholesterol levels	8e-37	www.ncbi.nlm.nih.gov/pubmed/30926973
rs3208856	19	44793549		LDL cholesterol levels	2e-31	www.ncbi.nlm.nih.gov/pubmed/30926973
rs174566	11	61824890	FADS2	LDL cholesterol levels	5e-22	www.ncbi.nlm.nih.gov/pubmed/30698716
rs174566	11	61824890	FADS2	LDL cholesterol levels	1e-17	www.ncbi.nlm.nih.gov/pubmed/30698716
rs62118464	19	45114005	MARK4	LDL cholesterol levels	5e-17	www.ncbi.nlm.nih.gov/pubmed/32203549
rs174546	11	61802358		LDL cholesterol levels	5e-15	www.ncbi.nlm.nih.gov/pubmed/30926973
rs7412	19	44908822	APOE	LDL cholesterol levels	7e-15	www.ncbi.nlm.nih.gov/pubmed/28371326
rs1535	11	61830500		LDL cholesterol levels	2e-14	www.ncbi.nlm.nih.gov/pubmed/30926973
rs1531517	19	44738916	CEACAM16, BCL3	LDL cholesterol levels	3e-14	www.ncbi.nlm.nih.gov/pubmed/30698716
rs445925	19	44912383	APOC1	LDL cholesterol levels	1e-13	www.ncbi.nlm.nih.gov/pubmed/28371326
rs4420638	19	44919689	APOE	LDL cholesterol levels	3e-13	www.ncbi.nlm.nih.gov/pubmed/17463246
rs174533	11	61781553	FADS1, FADS2, FADS3	LDL cholesterol levels	1e-09	www.ncbi.nlm.nih.gov/pubmed/28334899
rs204469	19	44987027	CLPTM1	LDL cholesterol levels	9e-09	www.ncbi.nlm.nih.gov/pubmed/32203549
rs1531517	19	44738916	CEACAM16, BCL3	LDL cholesterol levels in current drinkers	8e-89	www.ncbi.nlm.nih.gov/pubmed/30698716
rs1531517	19	44738916	CEACAM16, BCL3	LDL cholesterol levels in current drinkers	8e-35	www.ncbi.nlm.nih.gov/pubmed/30698716
rs174566	11	61824890	FADS2	LDL cholesterol levels in current drinkers	3e-33	www.ncbi.nlm.nih.gov/pubmed/30698716
rs174566	11	61824890	FADS2	LDL cholesterol levels in current drinkers	2e-31	www.ncbi.nlm.nih.gov/pubmed/30698716
rs1531517	19	44738916	CEACAM16, BCL3	LDL cholesterol levels x alcohol consumption (drinkers vs non-drinkers) interaction (2df)	2e-273	www.ncbi.nlm.nih.gov/pubmed/30698716
rs1531517	19	44738916	CEACAM16, BCL3	LDL cholesterol levels x alcohol consumption (drinkers vs non-drinkers) interaction (2df)	5e-213	www.ncbi.nlm.nih.gov/pubmed/30698716
rs174566	11	61824890	FADS2	LDL cholesterol levels x alcohol consumption (drinkers vs non-drinkers) interaction (2df)	4e-51	www.ncbi.nlm.nih.gov/pubmed/30698716
rs174566	11	61824890	FADS2	LDL cholesterol levels x alcohol consumption (drinkers vs non-drinkers) interaction (2df)	2e-48	www.ncbi.nlm.nih.gov/pubmed/30698716
rs174566	11	61824890	FADS2	LDL cholesterol levels x alcohol consumption (drinkers vs non-drinkers) interaction (2df)	2e-08	www.ncbi.nlm.nih.gov/pubmed/30698716
rs1531517	19	44738916	CEACAM16, BCL3	LDL cholesterol levels x alcohol consumption (regular vs non-regular drinkers) interaction (2df)	2e-177	www.ncbi.nlm.nih.gov/pubmed/30698716
rs1531517	19	44738916	CEACAM16, BCL3	LDL cholesterol levels x alcohol consumption (regular vs non-regular drinkers) interaction (2df)	1e-83	www.ncbi.nlm.nih.gov/pubmed/30698716
rs174566	11	61824890	FADS2	LDL cholesterol levels x alcohol consumption (regular vs non-regular drinkers) interaction (2df)	8e-49	www.ncbi.nlm.nih.gov/pubmed/30698716
rs174566	11	61824890	FADS2	LDL cholesterol levels x alcohol consumption (regular vs non-regular drinkers) interaction (2df)	3e-47	www.ncbi.nlm.nih.gov/pubmed/30698716
rs6857	19	44888997	APOE	LDL cholesterol levels x long total sleep time interaction (2df test)	3e-98	www.ncbi.nlm.nih.gov/pubmed/31719535
rs11668327	19	44895376	APOE	LDL cholesterol levels x long total sleep time interaction (2df test)	9e-57	www.ncbi.nlm.nih.gov/pubmed/31719535
rs3810143	19	44846145	APOE	LDL cholesterol levels x long total sleep time interaction (2df test)	2e-52	www.ncbi.nlm.nih.gov/pubmed/31719535
rs28456	11	61822009	FADS1, FADS2	LDL cholesterol levels x long total sleep time interaction (2df test)	2e-38	www.ncbi.nlm.nih.gov/pubmed/31719535
rs6859	19	44878777	APOE	LDL cholesterol levels x long total sleep time interaction (2df test)	8e-30	www.ncbi.nlm.nih.gov/pubmed/31719535
rs283810	19	44884984	APOE	LDL cholesterol levels x long total sleep time interaction (2df test)	2e-23	www.ncbi.nlm.nih.gov/pubmed/31719535
rs11881756	19	44717621	APOE	LDL cholesterol levels x long total sleep time interaction (2df test)	5e-22	www.ncbi.nlm.nih.gov/pubmed/31719535
rs395908	19	44870308	APOE	LDL cholesterol levels x long total sleep time interaction (2df test)	8e-22	www.ncbi.nlm.nih.gov/pubmed/31719535
rs2965169	19	44747899	APOE	LDL cholesterol levels x long total sleep time interaction (2df test)	1e-19	www.ncbi.nlm.nih.gov/pubmed/31719535
rs2927482	19	44836881	APOE	LDL cholesterol levels x long total sleep time interaction (2df test)	2e-16	www.ncbi.nlm.nih.gov/pubmed/31719535
rs769449	19	44906745	APOE	LDL cholesterol levels x short total sleep time interaction (2df test)	1e-97	www.ncbi.nlm.nih.gov/pubmed/31719535
rs3810143	19	44846145	APOE	LDL cholesterol levels x short total sleep time interaction (2df test)	8e-43	www.ncbi.nlm.nih.gov/pubmed/31719535
rs102274	11	61790354	FADS1, FADS2	LDL cholesterol levels x short total sleep time interaction (2df test)	4e-34	www.ncbi.nlm.nih.gov/pubmed/31719535
rs4803748	19	44743791	APOE	LDL cholesterol levels x short total sleep time interaction (2df test)	2e-31	www.ncbi.nlm.nih.gov/pubmed/31719535
rs283810	19	44884984	APOE	LDL cholesterol levels x short total sleep time interaction (2df test)	4e-29	www.ncbi.nlm.nih.gov/pubmed/31719535
rs11881756	19	44717621	APOE	LDL cholesterol levels x short total sleep time interaction (2df test)	3e-24	www.ncbi.nlm.nih.gov/pubmed/31719535
rs6859	19	44878777	APOE	LDL cholesterol levels x short total sleep time interaction (2df test)	4e-24	www.ncbi.nlm.nih.gov/pubmed/31719535
rs395908	19	44870308	APOE	LDL cholesterol levels x short total sleep time interaction (2df test)	2e-19	www.ncbi.nlm.nih.gov/pubmed/31719535
rs201269048	19	45070855	APOE	LDL cholesterol levels x short total sleep time interaction (2df test)	1e-09	www.ncbi.nlm.nih.gov/pubmed/31719535
rs4420638	19	44919689	APOC1	LDL cholesterol to HDL cholesterol ratio	8e-11	www.ncbi.nlm.nih.gov/pubmed/28046027
rs41290120	19	44879418	NR	LDL cholesterol x physical activity interaction (2df test)	0	www.ncbi.nlm.nih.gov/pubmed/30670697
rs174568	11	61826344	NR	LDL cholesterol x physical activity interaction (2df test)	2e-48	www.ncbi.nlm.nih.gov/pubmed/30670697
rs429358	19	44908684	APOE, LOC100129500	Lewy body disease	1e-12	www.ncbi.nlm.nih.gov/pubmed/25188341
rs429358	19	44908684	APOE, LOC100129500	Lewy body disease	5e-12	www.ncbi.nlm.nih.gov/pubmed/25188341
rs429358	19	44908684	APOE, LOC100129500	Lewy body disease	3e-11	www.ncbi.nlm.nih.gov/pubmed/25188341
rs174547	11	61803311	FADS1, FADS2, FADS3	Lipid metabolism phenotypes	8e-262	www.ncbi.nlm.nih.gov/pubmed/22286219
rs7412	19	44908822	APOC2, APOE, APOC1	Lipid metabolism phenotypes	3e-58	www.ncbi.nlm.nih.gov/pubmed/22286219
rs4803750	19	44744370	2-APOE, APOC1	Lipid metabolism phenotypes	3e-51	www.ncbi.nlm.nih.gov/pubmed/19936222
rs4803750	19	44744370	2-APOE, APOC1	Lipid metabolism phenotypes	1e-37	www.ncbi.nlm.nih.gov/pubmed/19936222
rs4803750	19	44744370	2-APOE, APOC1	Lipid metabolism phenotypes	1e-27	www.ncbi.nlm.nih.gov/pubmed/19936222
rs7412	19	44908822	APOE	Lipid traits	3e-53	www.ncbi.nlm.nih.gov/pubmed/24023260
rs7412	19	44908822	APOE	Lipid traits	2e-30	www.ncbi.nlm.nih.gov/pubmed/24023260
rs4420638	19	44919689	APOC1	Lipid traits	1e-14	www.ncbi.nlm.nih.gov/pubmed/24023261
rs7412	19	44908822	APOE	Lipoprotein (a) levels	3e-10	www.ncbi.nlm.nih.gov/pubmed/28512139
rs7412	19	44908822	APOE	Lipoprotein phospholipase A2 activity in cardiovascular disease	8e-78	www.ncbi.nlm.nih.gov/pubmed/28753643
rs7412	19	44908822	APOE	Lipoprotein(a) levels adjusted for apolipoprotein(a) isoforms	3e-09	www.ncbi.nlm.nih.gov/pubmed/28512139
rs445925	19	44912383	APOE, APOC1	Lipoprotein-associated phospholipase A2 activity and mass	1e-56	www.ncbi.nlm.nih.gov/pubmed/23118302
rs4420638	19	44919689	APOC1	Lipoprotein-associated phospholipase A2 activity and mass	5e-30	www.ncbi.nlm.nih.gov/pubmed/22003152
rs4420638	19	44919689	APOC1	Lipoprotein-associated phospholipase A2 activity and mass	6e-24	www.ncbi.nlm.nih.gov/pubmed/20442857
rs7412	19	44908822	APOE	Lipoprotein-associated phospholipase A2 activity change in response to darapladib treatment in cardiovascular disease	2e-27	www.ncbi.nlm.nih.gov/pubmed/28753643
rs174601	11	61855668	FADS1, FADS2, C11orf10	Liver enzyme levels (alkaline phosphatase)	3e-09	www.ncbi.nlm.nih.gov/pubmed/22001757
rs429358	19	44908684	APOE	Liver fat content (MRI proton density fat fraction measure)	6e-11	www.ncbi.nlm.nih.gov/pubmed/32247823
rs5117	19	44915533	APOE	Lobar intracerebral hemorrhage	6e-10	www.ncbi.nlm.nih.gov/pubmed/31430377
rs2413994	15	49979055	NR	Lobe attachment (rater-scored or self-reported)	1e-08	www.ncbi.nlm.nih.gov/pubmed/29198719
rs429358	19	44908684	APOE, BCAM, PVRL2, TOMM40, APOC1, APOC1P1, APOC4, APOC4-APOC2, APOC2, CLPTM1, RELB	Logical memory (delayed recall)	2e-18	www.ncbi.nlm.nih.gov/pubmed/29274321
rs429358	19	44908684	APOE, BCAM, PVRL2, TOMM40, APOC1, APOC1P1, APOC4, APOC4-APOC2, APOC2, CLPTM1, RELB	Logical memory (immediate recall)	2e-13	www.ncbi.nlm.nih.gov/pubmed/29274321
rs769449	19	44906745	APOE	Longevity	6e-74	www.ncbi.nlm.nih.gov/pubmed/31484785
rs2075650	19	44892362	APOE, TOMM40	Longevity	3e-17	www.ncbi.nlm.nih.gov/pubmed/21418511
rs4420638	19	44919689	APOC1	Longevity	2e-16	www.ncbi.nlm.nih.gov/pubmed/21740922
rs4420638	19	44919689	APOE	Longevity (85 years and older)	2e-26	www.ncbi.nlm.nih.gov/pubmed/24688116
rs4420638	19	44919689	APOE	Longevity (90 years and older)	3e-36	www.ncbi.nlm.nih.gov/pubmed/24688116
rs429358	19	44908684	APOE	Longevity (age >90th survival percentile)	1e-61	www.ncbi.nlm.nih.gov/pubmed/31413261
rs429358	19	44908684	APOE	Longevity (age >90th survival percentile)	1e-56	www.ncbi.nlm.nih.gov/pubmed/31413261
rs7412	19	44908822	APOE	Longevity (age >90th survival percentile)	2e-12	www.ncbi.nlm.nih.gov/pubmed/31413261
rs7412	19	44908822	APOE	Longevity (age >90th survival percentile)	2e-11	www.ncbi.nlm.nih.gov/pubmed/31413261
rs429358	19	44908684	APOE	Longevity (age >99th survival percentile)	1e-36	www.ncbi.nlm.nih.gov/pubmed/31413261
rs429358	19	44908684	APOE	Longevity (age >99th survival percentile)	4e-34	www.ncbi.nlm.nih.gov/pubmed/31413261
rs7412	19	44908822	APOE	Longevity (age >99th survival percentile)	2e-12	www.ncbi.nlm.nih.gov/pubmed/31413261
rs7412	19	44908822	APOE	Longevity (age >99th survival percentile)	3e-12	www.ncbi.nlm.nih.gov/pubmed/31413261
rs7412	19	44908822	NR	Low density lipoprotein cholesterol levels	1e-300	www.ncbi.nlm.nih.gov/pubmed/29507422
rs7412	19	44908822	NR	Low density lipoprotein cholesterol levels	1e-300	www.ncbi.nlm.nih.gov/pubmed/29507422
rs62119267	19	44631381	IGSF23	Low density lipoprotein cholesterol levels	9e-295	www.ncbi.nlm.nih.gov/pubmed/32154731
rs7412	19	44908822	NR	Low density lipoprotein cholesterol levels	1e-209	www.ncbi.nlm.nih.gov/pubmed/31217584
rs429358	19	44908684	NR	Low density lipoprotein cholesterol levels	3e-187	www.ncbi.nlm.nih.gov/pubmed/29507422
rs429358	19	44908684	NR	Low density lipoprotein cholesterol levels	2e-164	www.ncbi.nlm.nih.gov/pubmed/29507422
rs56131196	19	44919589	NR	Low density lipoprotein cholesterol levels	6e-163	www.ncbi.nlm.nih.gov/pubmed/29507422
rs4420638	19	44919689	NR	Low density lipoprotein cholesterol levels	3e-162	www.ncbi.nlm.nih.gov/pubmed/29507422
rs56131196	19	44919589	NR	Low density lipoprotein cholesterol levels	2e-157	www.ncbi.nlm.nih.gov/pubmed/29507422
rs769449	19	44906745	NR	Low density lipoprotein cholesterol levels	3e-157	www.ncbi.nlm.nih.gov/pubmed/29507422
rs4420638	19	44919689	NR	Low density lipoprotein cholesterol levels	2e-156	www.ncbi.nlm.nih.gov/pubmed/29507422
rs769449	19	44906745	NR	Low density lipoprotein cholesterol levels	5e-136	www.ncbi.nlm.nih.gov/pubmed/29507422
rs12721109	19	44943964	NR	Low density lipoprotein cholesterol levels	4e-134	www.ncbi.nlm.nih.gov/pubmed/29507422
rs4803750	19	44744370	NR	Low density lipoprotein cholesterol levels	3e-131	www.ncbi.nlm.nih.gov/pubmed/29507422
rs1531517	19	44738916	NR	Low density lipoprotein cholesterol levels	2e-122	www.ncbi.nlm.nih.gov/pubmed/29507422
rs4803750	19	44744370	NR	Low density lipoprotein cholesterol levels	1e-119	www.ncbi.nlm.nih.gov/pubmed/29507422
rs395908	19	44870308	NR	Low density lipoprotein cholesterol levels	3e-97	www.ncbi.nlm.nih.gov/pubmed/29507422
rs1531517	19	44738916	NR	Low density lipoprotein cholesterol levels	5e-94	www.ncbi.nlm.nih.gov/pubmed/29507422
rs3208856	19	44793549	NR	Low density lipoprotein cholesterol levels	6e-83	www.ncbi.nlm.nih.gov/pubmed/29507422
rs3208856	19	44793549	NR	Low density lipoprotein cholesterol levels	2e-78	www.ncbi.nlm.nih.gov/pubmed/29507422
rs395908	19	44870308	NR	Low density lipoprotein cholesterol levels	1e-71	www.ncbi.nlm.nih.gov/pubmed/29507422
rs429358	19	44908684	NR	Low density lipoprotein cholesterol levels	4e-71	www.ncbi.nlm.nih.gov/pubmed/29403010
rs174564	11	61820833	FADS2	Low density lipoprotein cholesterol levels	6e-63	www.ncbi.nlm.nih.gov/pubmed/32154731
rs7412	19	44908822	NR	Low density lipoprotein cholesterol levels	9e-59	www.ncbi.nlm.nih.gov/pubmed/29507422
rs174546	11	61802358	NR	Low density lipoprotein cholesterol levels	1e-58	www.ncbi.nlm.nih.gov/pubmed/29507422
rs10402271	19	44825957	NR	Low density lipoprotein cholesterol levels	2e-58	www.ncbi.nlm.nih.gov/pubmed/29507422
rs174554	11	61811991	NR	Low density lipoprotein cholesterol levels	5e-58	www.ncbi.nlm.nih.gov/pubmed/29507422
rs174550	11	61804006	NR	Low density lipoprotein cholesterol levels	1e-57	www.ncbi.nlm.nih.gov/pubmed/29507422
rs10402271	19	44825957	NR	Low density lipoprotein cholesterol levels	1e-56	www.ncbi.nlm.nih.gov/pubmed/29507422
rs174583	11	61842278	NR	Low density lipoprotein cholesterol levels	1e-55	www.ncbi.nlm.nih.gov/pubmed/29507422
rs174577	11	61837342	NR	Low density lipoprotein cholesterol levels	2e-54	www.ncbi.nlm.nih.gov/pubmed/29507422
rs2927439	19	44739483	NR	Low density lipoprotein cholesterol levels	3e-52	www.ncbi.nlm.nih.gov/pubmed/29507422
rs174529	11	61776489	NR	Low density lipoprotein cholesterol levels	4e-52	www.ncbi.nlm.nih.gov/pubmed/29507422
rs174546	11	61802358	NR	Low density lipoprotein cholesterol levels	9e-50	www.ncbi.nlm.nih.gov/pubmed/29507422
rs174577	11	61837342	NR	Low density lipoprotein cholesterol levels	2e-49	www.ncbi.nlm.nih.gov/pubmed/29507422
rs174554	11	61811991	NR	Low density lipoprotein cholesterol levels	6e-49	www.ncbi.nlm.nih.gov/pubmed/29507422
rs174550	11	61804006	NR	Low density lipoprotein cholesterol levels	7e-49	www.ncbi.nlm.nih.gov/pubmed/29507422
rs174583	11	61842278	NR	Low density lipoprotein cholesterol levels	2e-48	www.ncbi.nlm.nih.gov/pubmed/29507422
rs174601	11	61855668	NR	Low density lipoprotein cholesterol levels	1e-46	www.ncbi.nlm.nih.gov/pubmed/29507422
rs438811	19	44913484	NR	Low density lipoprotein cholesterol levels	6e-45	www.ncbi.nlm.nih.gov/pubmed/29507422
rs174529	11	61776489	NR	Low density lipoprotein cholesterol levels	8e-45	www.ncbi.nlm.nih.gov/pubmed/29507422
rs2927439	19	44739483	NR	Low density lipoprotein cholesterol levels	1e-43	www.ncbi.nlm.nih.gov/pubmed/29507422
rs438811	19	44913484	NR	Low density lipoprotein cholesterol levels	3e-42	www.ncbi.nlm.nih.gov/pubmed/29507422
rs174601	11	61855668	NR	Low density lipoprotein cholesterol levels	6e-42	www.ncbi.nlm.nih.gov/pubmed/29507422
rs7254892	19	44886339	NR	Low density lipoprotein cholesterol levels	2e-38	www.ncbi.nlm.nih.gov/pubmed/31393916
rs7412	19	44908822	NR	Low density lipoprotein cholesterol levels	2e-36	www.ncbi.nlm.nih.gov/pubmed/29507422
rs10119	19	44903416	APOE	Low density lipoprotein cholesterol levels	3e-31	www.ncbi.nlm.nih.gov/pubmed/32493714
rs8106922	19	44898409	NR	Low density lipoprotein cholesterol levels	7e-24	www.ncbi.nlm.nih.gov/pubmed/29507422
rs769449	19	44906745	NR	Low density lipoprotein cholesterol levels	3e-22	www.ncbi.nlm.nih.gov/pubmed/31217584
rs7412	19	44908822	APOC2, APOE, APOC1	Low density lipoprotein cholesterol levels	3e-19	www.ncbi.nlm.nih.gov/pubmed/28548082
rs7412	19	44908822	NR	Low density lipoprotein cholesterol levels	1e-17	www.ncbi.nlm.nih.gov/pubmed/31551469
rs8106922	19	44898409	NR	Low density lipoprotein cholesterol levels	1e-16	www.ncbi.nlm.nih.gov/pubmed/29507422
rs429358	19	44908684	NR	Low density lipoprotein cholesterol levels	5e-15	www.ncbi.nlm.nih.gov/pubmed/29507422
rs769449	19	44906745	NR	Low density lipoprotein cholesterol levels	5e-14	www.ncbi.nlm.nih.gov/pubmed/29507422
rs174547	11	61803311	NR	Low density lipoprotein cholesterol levels	5e-13	www.ncbi.nlm.nih.gov/pubmed/31217584
rs174546	11	61802358	NR	Low density lipoprotein cholesterol levels	6e-13	www.ncbi.nlm.nih.gov/pubmed/31217584
rs174554	11	61811991	NR	Low density lipoprotein cholesterol levels	7e-13	www.ncbi.nlm.nih.gov/pubmed/31217584
rs174548	11	61803876	NR	Low density lipoprotein cholesterol levels	2e-10	www.ncbi.nlm.nih.gov/pubmed/31217584
rs8106922	19	44898409	NR	Low density lipoprotein cholesterol levels	3e-10	www.ncbi.nlm.nih.gov/pubmed/31217584
rs174529	11	61776489	NR	Low density lipoprotein cholesterol levels	3e-10	www.ncbi.nlm.nih.gov/pubmed/31217584
rs12721109	19	44943964	NR	Low density lipoprotein cholesterol levels	4e-10	www.ncbi.nlm.nih.gov/pubmed/31217584
rs174583	11	61842278	NR	Low density lipoprotein cholesterol levels	6e-10	www.ncbi.nlm.nih.gov/pubmed/31217584
rs8106922	19	44898409	NR	Low density lipoprotein cholesterol levels	7e-10	www.ncbi.nlm.nih.gov/pubmed/29507422
rs769449	19	44906745	NR	Low density lipoprotein cholesterol levels	7e-09	www.ncbi.nlm.nih.gov/pubmed/29507422
rs7412	19	44908822	APOE	Low density lipoprotein cholesterol levels (on statin treatment)	1e-89	www.ncbi.nlm.nih.gov/pubmed/31969989
rs9487023	6	109268801	C6orf183	Lymphocyte percentage of white cells	2e-16	www.ncbi.nlm.nih.gov/pubmed/27863252
rs28456	11	61822009	FADS2	Lysophosphatidylcholine levels	5e-48	www.ncbi.nlm.nih.gov/pubmed/31551469
rs28456	11	61822009	FADS2	Lysophosphatidylethanolamine levels	7e-20	www.ncbi.nlm.nih.gov/pubmed/31551469
rs174584	11	61843278	FADS2	Lysophosphatidylethanolamine levels	3e-15	www.ncbi.nlm.nih.gov/pubmed/31551469
rs174592	11	61851136	NR	Male-pattern baldness	7e-22	www.ncbi.nlm.nih.gov/pubmed/30573740
rs174581	11	61839211	FADS1, FADS2, FEN1, MYRF, TMEM258	Male-pattern baldness	1e-08	www.ncbi.nlm.nih.gov/pubmed/28196072
rs9386780	6	109263207		Mean corpuscular hemoglobin	1e-300	www.ncbi.nlm.nih.gov/pubmed/30595370
rs9487023	6	109268801	C6orf183	Mean corpuscular hemoglobin	7e-138	www.ncbi.nlm.nih.gov/pubmed/27863252
rs9400273	6	109311596	CCDC162P, CD164	Mean corpuscular hemoglobin	8e-25	www.ncbi.nlm.nih.gov/pubmed/29403010
rs6568571	6	109292049	CD164	Mean corpuscular hemoglobin	8e-21	www.ncbi.nlm.nih.gov/pubmed/28017375
rs7412	19	44908822		Mean corpuscular hemoglobin	2e-12	www.ncbi.nlm.nih.gov/pubmed/30595370
rs9487023	6	109268801	C6orf183	Mean corpuscular hemoglobin concentration	1e-33	www.ncbi.nlm.nih.gov/pubmed/27863252
rs9487023	6	109268801	C6orf183	Mean corpuscular volume	3e-118	www.ncbi.nlm.nih.gov/pubmed/27863252
rs13191948	6	109313396	CCDC162P, CD164	Mean corpuscular volume	3e-23	www.ncbi.nlm.nih.gov/pubmed/29403010
rs9374080	6	109295217	CD164	Mean corpuscular volume	6e-17	www.ncbi.nlm.nih.gov/pubmed/28017375
rs9374080	6	109295217	CD164	Mean corpuscular volume	4e-10	www.ncbi.nlm.nih.gov/pubmed/19862010
rs17561351	19	44869072	PVRL2	Mean platelet volume	6e-10	www.ncbi.nlm.nih.gov/pubmed/27863252
rs429358	19	44908684	PVRL2, TOMM40, APOE, APOC1	Meat-related diet	5e-13	www.ncbi.nlm.nih.gov/pubmed/32066663
rs429358	19	44908684	PVRL2, TOMM40, APOE, APOC1	Meat-related diet	1e-08	www.ncbi.nlm.nih.gov/pubmed/32066663
rs174572	11	61830816	FADS2	Medication use (adrenergics, inhalants)	7e-12	www.ncbi.nlm.nih.gov/pubmed/31015401
rs7412	19	44908822	APOE	Medication use (agents acting on the renin-angiotensin system)	9e-21	www.ncbi.nlm.nih.gov/pubmed/31015401
rs7412	19	44908822	APOE	Medication use (antithrombotic agents)	3e-17	www.ncbi.nlm.nih.gov/pubmed/31015401
rs7412	19	44908822	APOE	Medication use (calcium channel blockers)	4e-10	www.ncbi.nlm.nih.gov/pubmed/31015401
rs7412	19	44908822	APOE	Medication use (HMG CoA reductase inhibitors)	4e-197	www.ncbi.nlm.nih.gov/pubmed/31015401
rs116881820	19	44894695	TOMM40	Medication use (HMG CoA reductase inhibitors)	1e-30	www.ncbi.nlm.nih.gov/pubmed/31015401
rs41289512	19	44848259	PVRL2	Medication use (HMG CoA reductase inhibitors)	1e-17	www.ncbi.nlm.nih.gov/pubmed/31015401
rs79701229	19	44881674	PVRL2	Medication use (HMG CoA reductase inhibitors)	6e-12	www.ncbi.nlm.nih.gov/pubmed/31015401
rs7412	19	44908822	APOE	Medication use (salicylic acid and derivatives)	5e-14	www.ncbi.nlm.nih.gov/pubmed/31015401
rs174599	11	61854084	FADS2	Medication use (thyroid preparations)	3e-11	www.ncbi.nlm.nih.gov/pubmed/31015401
rs429358	19	44908684	APOE	Mental health study participation (completed survey)	5e-19	www.ncbi.nlm.nih.gov/pubmed/31263887
rs438811	19	44913484	APOC1	Mental health study participation (completed survey)	6e-16	www.ncbi.nlm.nih.gov/pubmed/31263887
rs157582	19	44892962	TOMM40	Mental health study participation (completed survey)	8e-16	www.ncbi.nlm.nih.gov/pubmed/31263887
rs10119	19	44903416	TOMM40	Mental health study participation (completed survey)	5e-12	www.ncbi.nlm.nih.gov/pubmed/31263887
rs12972156	19	44884202	PVRL2, CTB-129P6.4	Mental health study participation (completed survey)	8e-12	www.ncbi.nlm.nih.gov/pubmed/31263887
rs111789331	19	44923868	APOC1P1	Mental health study participation (completed survey)	1e-11	www.ncbi.nlm.nih.gov/pubmed/31263887
rs1535	11	61830500	FADS2	Metabolic syndrome	3e-31	www.ncbi.nlm.nih.gov/pubmed/31589552
rs157582	19	44892962	APOE, TOMM40	Metabolic syndrome	1e-08	www.ncbi.nlm.nih.gov/pubmed/22399527
rs174547	11	61803311	FADS1	Metabolic traits	9e-116	www.ncbi.nlm.nih.gov/pubmed/21886157
rs102275	11	61790331	FADS1, FADS2, FADS3	Metabolite levels	4e-264	www.ncbi.nlm.nih.gov/pubmed/22916037
rs174547	11	61803311	FADS1	Metabolite levels	7e-179	www.ncbi.nlm.nih.gov/pubmed/20037589
rs174545	11	61801834	FEN1	Metabolite levels	3e-61	www.ncbi.nlm.nih.gov/pubmed/23823483
rs445925	19	44912383	APOEC1, APOEC2, APOE	Metabolite levels	6e-42	www.ncbi.nlm.nih.gov/pubmed/22916037
rs102275	11	61790331	C11orf9	Metabolite levels	2e-41	www.ncbi.nlm.nih.gov/pubmed/23823483
rs174550	11	61804006	FEN1	Metabolite levels	1e-40	www.ncbi.nlm.nih.gov/pubmed/23823483
rs174547	11	61803311	FEN1	Metabolite levels	5e-37	www.ncbi.nlm.nih.gov/pubmed/23823483
rs174535	11	61783884	C11orf10	Metabolite levels	1e-32	www.ncbi.nlm.nih.gov/pubmed/23823483
rs174549	11	61803910	FADS1	Metabolite levels	2e-30	www.ncbi.nlm.nih.gov/pubmed/23281178
rs174548	11	61803876	FEN1	Metabolite levels	2e-23	www.ncbi.nlm.nih.gov/pubmed/23823483
rs174548	11	61803876	FEN1	Metabolite levels	8e-21	www.ncbi.nlm.nih.gov/pubmed/23823483
rs174548	11	61803876	FEN1	Metabolite levels	8e-17	www.ncbi.nlm.nih.gov/pubmed/23823483
rs4246215	11	61796827	FADS1	Metabolite levels	2e-16	www.ncbi.nlm.nih.gov/pubmed/23823483
rs174556	11	61813163	FADS2	Metabolite levels	3e-16	www.ncbi.nlm.nih.gov/pubmed/23823483
rs174548	11	61803876	FEN1	Metabolite levels	7e-16	www.ncbi.nlm.nih.gov/pubmed/23823483
rs174550	11	61804006	FEN1	Metabolite levels	1e-13	www.ncbi.nlm.nih.gov/pubmed/23823483
rs174574	11	61832870	FADS1	Metabolite levels	1e-13	www.ncbi.nlm.nih.gov/pubmed/23823483
rs174535	11	61783884	C11orf10	Metabolite levels	4e-13	www.ncbi.nlm.nih.gov/pubmed/23823483
rs174541	11	61798436	FEN1	Metabolite levels	3e-12	www.ncbi.nlm.nih.gov/pubmed/23823483
rs174548	11	61803876	FEN1	Metabolite levels	2e-10	www.ncbi.nlm.nih.gov/pubmed/23823483
rs174576	11	61836038	FADS1	Metabolite levels	2e-10	www.ncbi.nlm.nih.gov/pubmed/23823483
rs174530	11	61779120	MYRF	Metabolite levels	1e-09	www.ncbi.nlm.nih.gov/pubmed/31628463
rs174541	11	61798436	FADS1, FADS2, FEN1, FADS3	Metabolite levels	3e-09	www.ncbi.nlm.nih.gov/pubmed/23378610
rs174535	11	61783884	C11orf10	Metabolite levels	6e-09	www.ncbi.nlm.nih.gov/pubmed/23823483
rs174547	11	61803311	FADS2, FADS1	Metabolite levels (lipid measures)	7e-23	www.ncbi.nlm.nih.gov/pubmed/27005778
rs7412	19	44908822	APOE	Metabolite levels (lipoprotein measures)	2e-120	www.ncbi.nlm.nih.gov/pubmed/27005778
rs429358	19	44908684	APOE	Moderate to vigorous physical activity levels	6e-13	www.ncbi.nlm.nih.gov/pubmed/29899525
rs174544	11	61800281	FADS1	Monocyte percentage of white cells	3e-15	www.ncbi.nlm.nih.gov/pubmed/27863252
rs429358	19	44908684	APOE	Mortality	1e-20	www.ncbi.nlm.nih.gov/pubmed/27029810
rs13191948	6	109313396	CCDC162P	Mosaic loss of chromosome Y (Y chromosome dosage)	2e-19	www.ncbi.nlm.nih.gov/pubmed/28346444
rs9487023	6	109268801	C6orf183	Mosaic loss of chromosome Y (Y chromosome dosage)	4e-08	www.ncbi.nlm.nih.gov/pubmed/31624269
rs9400271	6	109286353	RP11-425D10.1, CCDC162P	Myeloid white cell count	3e-22	www.ncbi.nlm.nih.gov/pubmed/27863252
rs174555	11	61812288	FADS1, FADS2	Myeloid white cell count	1e-11	www.ncbi.nlm.nih.gov/pubmed/27863252
rs56131196	19	44919589	APOC1	Myocardial infarction	4e-08	www.ncbi.nlm.nih.gov/pubmed/26343387
rs174535	11	61783884	MYRF	Nasal polyps	4e-09	www.ncbi.nlm.nih.gov/pubmed/30643255
rs6857	19	44888997	PVRL2	Neuritic plaque	3e-47	www.ncbi.nlm.nih.gov/pubmed/25188341
rs6857	19	44888997	PVRL2	Neuritic plaque	2e-27	www.ncbi.nlm.nih.gov/pubmed/25188341
rs429358	19	44908684	APOE	Neuritic plaque	9e-25	www.ncbi.nlm.nih.gov/pubmed/31497858
rs429358	19	44908684	APOE	Neuritic plaque	5e-20	www.ncbi.nlm.nih.gov/pubmed/31497858
rs429358	19	44908684	APOE	Neuritic plaques or cerebral amyloid angiopathy (pleiotropy)	5e-40	www.ncbi.nlm.nih.gov/pubmed/29458411
rs429358	19	44908684	APOE	Neuritic plaques or neurofibrillary tangles (pleiotropy)	3e-47	www.ncbi.nlm.nih.gov/pubmed/29458411
rs6857	19	44888997	PVRL2	Neurofibrillary tangles	5e-47	www.ncbi.nlm.nih.gov/pubmed/25188341
rs6857	19	44888997	PVRL2	Neurofibrillary tangles	5e-44	www.ncbi.nlm.nih.gov/pubmed/25188341
rs429358	19	44908684	APOE	Neurofibrillary tangles	3e-31	www.ncbi.nlm.nih.gov/pubmed/31497858
rs429358	19	44908684	APOE	Neurofibrillary tangles	5e-23	www.ncbi.nlm.nih.gov/pubmed/31497858
rs429358	19	44908684	APOE	Neurofibrillary tangles or cerebral amyloid angiopathy (pleiotropy)	6e-35	www.ncbi.nlm.nih.gov/pubmed/29458411
rs34021161	7	155294956		Neuroticism	1e-08	www.ncbi.nlm.nih.gov/pubmed/30595370
rs9400271	6	109286353	RP11-425D10.1, CCDC162P	Neutrophil count	2e-20	www.ncbi.nlm.nih.gov/pubmed/27863252
rs9487023	6	109268801	C6orf183	Neutrophil percentage of white cells	1e-13	www.ncbi.nlm.nih.gov/pubmed/27863252
rs174583	11	61842278	NR	Nonatopic asthma	1e-08	www.ncbi.nlm.nih.gov/pubmed/31669095
rs174583	11	61842278	NR	Nonatopic asthma or fasting glucose levels	4e-10	www.ncbi.nlm.nih.gov/pubmed/31669095
rs174584	11	61843278	NR	Nonatopic asthma or type 2 diabetes	4e-11	www.ncbi.nlm.nih.gov/pubmed/31669095
rs102275	11	61790331	FADS1, FADS2	Oleic acid (18:1n-9) levels	1e-39	www.ncbi.nlm.nih.gov/pubmed/28298293
rs102275	11	61790331	C11orf9, FADS1, FADS2, FEN1, C11orf10, FADS3, RAB3IL1	Oleic acid (18:1n-9) levels	2e-32	www.ncbi.nlm.nih.gov/pubmed/23362303
rs102275	11	61790331	FADS1, FADS2	Oleic acid (18:1n-9) levels	1e-31	www.ncbi.nlm.nih.gov/pubmed/28298293
rs102275	11	61790331	FADS1, FADS2	Oleic acid (18:1n-9) levels	3e-10	www.ncbi.nlm.nih.gov/pubmed/28298293
rs174577	11	61837342	C11orf9, FADS2	P wave duration	3e-08	www.ncbi.nlm.nih.gov/pubmed/24850809
rs102275	11	61790331	FADS1, FADS2	Palmitoleic acid (16:1n-7) levels	2e-16	www.ncbi.nlm.nih.gov/pubmed/28298293
rs102275	11	61790331	C11orf0, C11orf9, FADS1, FADS2, FEN1	Palmitoleic acid (16:1n-7) levels	7e-13	www.ncbi.nlm.nih.gov/pubmed/23362303
rs429358	19	44908684	APOE	Parental lifespan	3e-83	www.ncbi.nlm.nih.gov/pubmed/30642433
rs429358	19	44908684	APOE	Parental lifespan	1e-27	www.ncbi.nlm.nih.gov/pubmed/29030599
rs429358	19	44908684	APOE	Parental longevity (both parents in top 10%)	7e-46	www.ncbi.nlm.nih.gov/pubmed/29227965
rs429358	19	44908684	APOE, APOC1	Parental longevity (combined parental age at death)	5e-22	www.ncbi.nlm.nih.gov/pubmed/29227965
rs429358	19	44908684	APOE, APOC1	Parental longevity (combined parental attained age, Martingale residuals)	1e-74	www.ncbi.nlm.nih.gov/pubmed/29227965
rs769449	19	44906745	NR	Parental longevity (father's age at death or father's attained age)	2e-20	www.ncbi.nlm.nih.gov/pubmed/31484785
rs429358	19	44908684	APOE	Parental longevity (father's age at death)	9e-13	www.ncbi.nlm.nih.gov/pubmed/29227965
rs429358	19	44908684	APOE, APOC1	Parental longevity (father's attained age)	2e-28	www.ncbi.nlm.nih.gov/pubmed/29227965
rs429358	19	44908684	APOE	Parental longevity (mother's age at death or mother's attained age)	4e-57	www.ncbi.nlm.nih.gov/pubmed/31484785
rs429358	19	44908684	APOE	Parental longevity (mother's age at death)	7e-19	www.ncbi.nlm.nih.gov/pubmed/29227965
rs429358	19	44908684	APOE, APOC1	Parental longevity (mother's attained age)	1e-68	www.ncbi.nlm.nih.gov/pubmed/29227965
rs28456	11	61822009	FADS2	Phosphatidylcholine levels	5e-76	www.ncbi.nlm.nih.gov/pubmed/31551469
rs174580	11	61839170	FADS2	Phosphatidylcholine levels	5e-58	www.ncbi.nlm.nih.gov/pubmed/31551469
rs1535	11	61830500	FADS2	Phosphatidylcholine levels	2e-43	www.ncbi.nlm.nih.gov/pubmed/31551469
rs174564	11	61820833	FADS2	Phosphatidylcholine levels	4e-33	www.ncbi.nlm.nih.gov/pubmed/31551469
rs174567	11	61825533	FADS2	Phosphatidylcholine levels	4e-30	www.ncbi.nlm.nih.gov/pubmed/31551469
rs174567	11	61825533	FADS2	Phosphatidylcholine levels	2e-28	www.ncbi.nlm.nih.gov/pubmed/31551469
rs174567	11	61825533	FADS2	Phosphatidylcholine levels	5e-28	www.ncbi.nlm.nih.gov/pubmed/31551469
rs102275	11	61790331	FADS2	Phosphatidylcholine levels	2e-22	www.ncbi.nlm.nih.gov/pubmed/31551469
rs174580	11	61839170	FADS2	Phosphatidylcholine levels	5e-22	www.ncbi.nlm.nih.gov/pubmed/31551469
rs174601	11	61855668	FADS2	Phosphatidylcholine levels	1e-15	www.ncbi.nlm.nih.gov/pubmed/31551469
rs28456	11	61822009	FADS2	Phosphatidylcholine levels	9e-15	www.ncbi.nlm.nih.gov/pubmed/31551469
rs174574	11	61832870	FADS2	Phosphatidylcholine levels	4e-12	www.ncbi.nlm.nih.gov/pubmed/31551469
rs28456	11	61822009	FADS2	Phosphatidylcholine-ether levels	2e-32	www.ncbi.nlm.nih.gov/pubmed/31551469
rs28456	11	61822009	FADS2	Phosphatidylcholine-ether levels	1e-19	www.ncbi.nlm.nih.gov/pubmed/31551469
rs174544	11	61800281	FADS2	Phosphatidylcholine-ether levels	2e-16	www.ncbi.nlm.nih.gov/pubmed/31551469
rs174528	11	61776027	FADS2	Phosphatidylcholine-ether levels	1e-10	www.ncbi.nlm.nih.gov/pubmed/31551469
rs174560	11	61814292	FADS2	Phosphatidylcholine-ether levels	2e-08	www.ncbi.nlm.nih.gov/pubmed/31551469
rs1535	11	61830500	FADS2	Phosphatidylethanolamine levels	8e-15	www.ncbi.nlm.nih.gov/pubmed/31551469
rs174549	11	61803910	FADS2	Phosphatidylethanolamine-ether levels	6e-09	www.ncbi.nlm.nih.gov/pubmed/31551469
rs174536	11	61784455	FADS2	Phosphatidylethanolamine-ether levels	7e-09	www.ncbi.nlm.nih.gov/pubmed/31551469
rs174560	11	61814292	FADS2	Phosphatidylinositol levels	1e-20	www.ncbi.nlm.nih.gov/pubmed/31551469
rs28456	11	61822009	FADS2	Phosphatidylinositol levels	2e-12	www.ncbi.nlm.nih.gov/pubmed/31551469
rs174594	11	61852357	FADS2	Phosphatidylinositol levels	2e-12	www.ncbi.nlm.nih.gov/pubmed/31551469
rs102275	11	61790331	FADS1, FADS2, FADS3	Phospholipid levels (plasma)	1e-203	www.ncbi.nlm.nih.gov/pubmed/22359512
rs174538	11	61792609	C11orf10	Plasma omega-3 polyunsaturated fatty acid level (eicosapentaenoic acid)	5e-58	www.ncbi.nlm.nih.gov/pubmed/21829377
rs174535	11	61783884	C11orf9	Plasma omega-3 polyunsaturated fatty acid level (eicosapentaenoic acid)	6e-58	www.ncbi.nlm.nih.gov/pubmed/21829377
rs174550	11	61804006	FADS1	Plasma omega-3 polyunsaturated fatty acid level (eicosapentaenoic acid)	1e-57	www.ncbi.nlm.nih.gov/pubmed/21829377
rs174574	11	61832870	FADS2	Plasma omega-3 polyunsaturated fatty acid level (eicosapentaenoic acid)	4e-55	www.ncbi.nlm.nih.gov/pubmed/21829377
rs4246215	11	61796827	FEN1	Plasma omega-3 polyunsaturated fatty acid level (eicosapentaenoic acid)	6e-55	www.ncbi.nlm.nih.gov/pubmed/21829377
rs174547	11	61803311	FADS1	Plasma omega-3 polyunsaturated fatty acid levels (alphalinolenic acid)	3e-64	www.ncbi.nlm.nih.gov/pubmed/21829377
rs102275	11	61790331	C11orf10	Plasma omega-3 polyunsaturated fatty acid levels (alphalinolenic acid)	7e-64	www.ncbi.nlm.nih.gov/pubmed/21829377
rs174536	11	61784455	C11orf9	Plasma omega-3 polyunsaturated fatty acid levels (alphalinolenic acid)	1e-63	www.ncbi.nlm.nih.gov/pubmed/21829377
rs1535	11	61830500	FADS2	Plasma omega-3 polyunsaturated fatty acid levels (alphalinolenic acid)	3e-63	www.ncbi.nlm.nih.gov/pubmed/21829377
rs4246215	11	61796827	FEN1	Plasma omega-3 polyunsaturated fatty acid levels (alphalinolenic acid)	9e-60	www.ncbi.nlm.nih.gov/pubmed/21829377
rs174547	11	61803311	FADS1	Plasma omega-3 polyunsaturated fatty acid levels (docosapentaenoic acid)	4e-154	www.ncbi.nlm.nih.gov/pubmed/21829377
rs102275	11	61790331	C11orf10	Plasma omega-3 polyunsaturated fatty acid levels (docosapentaenoic acid)	8e-153	www.ncbi.nlm.nih.gov/pubmed/21829377
rs1535	11	61830500	FADS2	Plasma omega-3 polyunsaturated fatty acid levels (docosapentaenoic acid)	3e-152	www.ncbi.nlm.nih.gov/pubmed/21829377
rs174535	11	61783884	C11orf9	Plasma omega-3 polyunsaturated fatty acid levels (docosapentaenoic acid)	1e-151	www.ncbi.nlm.nih.gov/pubmed/21829377
rs4246215	11	61796827	FEN1	Plasma omega-3 polyunsaturated fatty acid levels (docosapentaenoic acid)	1e-139	www.ncbi.nlm.nih.gov/pubmed/21829377
rs174550	11	61804006	C11orf9, FADS1, FADS2, DAGLA, FEN1, C11orf10, FADS3, RAB3IL1, BEST1	Plasma omega-6 polyunsaturated fatty acid levels (adrenic acid)	4e-140	www.ncbi.nlm.nih.gov/pubmed/24823311
rs174547	11	61803311	FTH1, INCENP, FADS1, FADS2, SCGB2A1, SCGB1D1, SCGB2A2, RAB3IL1, AHNAK, C11orf9, DAGLA, FEN1, FADS3, SYT7, BEST1	Plasma omega-6 polyunsaturated fatty acid levels (arachidonic acid)	0	www.ncbi.nlm.nih.gov/pubmed/24823311
rs102275	11	61790331	FTH1, INCENP, FADS1, FADS2, SCGB2A1, SCGB1D1, SCGB2A2, RAB3IL1, AHNAK, C11orf9, DAGLA, FEN1, FADS3, SYT7, BEST1	Plasma omega-6 polyunsaturated fatty acid levels (arachidonic acid)	7e-147	www.ncbi.nlm.nih.gov/pubmed/24823311
rs174577	11	61837342	NR	Plasma omega-6 polyunsaturated fatty acid levels (arachidonic acid)	4e-68	www.ncbi.nlm.nih.gov/pubmed/26584805
rs174528	11	61776027	NR	Plasma omega-6 polyunsaturated fatty acid levels (arachidonic acid)	2e-65	www.ncbi.nlm.nih.gov/pubmed/26584805
rs174555	11	61812288	FTH1, C11orf9, FADS1, DAGLA, FADS2, FEN1, C11orf10, FADS3, RAB3IL1, BEST1	Plasma omega-6 polyunsaturated fatty acid levels (dihomo-gamma-linolenic acid)	5e-168	www.ncbi.nlm.nih.gov/pubmed/24823311
rs174548	11	61803876	NR	Plasma omega-6 polyunsaturated fatty acid levels (dihomo-gamma-linolenic acid)	7e-31	www.ncbi.nlm.nih.gov/pubmed/26584805
rs174534	11	61781986	NR	Plasma omega-6 polyunsaturated fatty acid levels (dihomo-gamma-linolenic acid)	1e-29	www.ncbi.nlm.nih.gov/pubmed/26584805
rs174546	11	61802358	NR	Plasma omega-6 polyunsaturated fatty acid levels (gamma-linolenic acid)	5e-171	www.ncbi.nlm.nih.gov/pubmed/26584805
rs174537	11	61785208	NR	Plasma omega-6 polyunsaturated fatty acid levels (gamma-linolenic acid)	4e-164	www.ncbi.nlm.nih.gov/pubmed/26584805
rs174547	11	61803311	FTH1, C11orf9, FADS1, DAGLA, FADS2, FEN1, C11orf10, FADS3, RAB3IL1, BEST1	Plasma omega-6 polyunsaturated fatty acid levels (gamma-linolenic acid)	2e-72	www.ncbi.nlm.nih.gov/pubmed/24823311
rs174550	11	61804006	FTH1, INCENP, FADS1, FADS2, SCGB1D1, SCGB2A1, C11orf9, DAGLA, FEN1, RAB3IL, C11orf10, FADS3, SYT7, BEST1, SCGB1D2	Plasma omega-6 polyunsaturated fatty acid levels (linoleic acid)	4e-274	www.ncbi.nlm.nih.gov/pubmed/24823311
rs174547	11	61803311	NR	Plasma omega-6 polyunsaturated fatty acid levels (linoleic acid)	1e-16	www.ncbi.nlm.nih.gov/pubmed/26584805
rs174578	11	61838027	NR	Plasma omega-6 polyunsaturated fatty acid levels (linoleic acid)	2e-16	www.ncbi.nlm.nih.gov/pubmed/26584805
rs174548	11	61803876	FADS1	Platelet count	5e-23	www.ncbi.nlm.nih.gov/pubmed/27863252
rs6925716	6	109276438	intergenic	Platelet count	2e-16	www.ncbi.nlm.nih.gov/pubmed/27863252
rs97384	11	61856709	FADS2	Platelet count	2e-13	www.ncbi.nlm.nih.gov/pubmed/29403010
rs4246215	11	61796827	FEN1	Platelet count	3e-10	www.ncbi.nlm.nih.gov/pubmed/22139419
rs429358	19	44908684	APOE	Platelet count	3e-09	www.ncbi.nlm.nih.gov/pubmed/27863252
rs4420638	19	44919689	APOC1	Plateletcrit	4e-16	www.ncbi.nlm.nih.gov/pubmed/27863252
rs6910696	6	109271126	C6orf183	Plateletcrit	8e-14	www.ncbi.nlm.nih.gov/pubmed/27863252
rs174594	11	61852357	FADS2	Plateletcrit	9e-10	www.ncbi.nlm.nih.gov/pubmed/27863252
rs2075650	19	44892362	APOE, TOMM40	Posterior cortical atrophy and Alzheimer's disease	6e-14	www.ncbi.nlm.nih.gov/pubmed/26993346
rs6857	19	44888997	NR	Predicted visceral adipose tissue	3e-19	www.ncbi.nlm.nih.gov/pubmed/31501611
rs157582	19	44892962	APOE	Psychosis and Alzheimer's disease	9e-52	www.ncbi.nlm.nih.gov/pubmed/22005930
rs7412	19	44908822	APOE	Pulse pressure	5e-31	www.ncbi.nlm.nih.gov/pubmed/30224653
rs7412	19	44908822	APOE	Pulse pressure	4e-24	www.ncbi.nlm.nih.gov/pubmed/30578418
rs7412	19	44908822	chr19mb45	Pulse pressure	4e-10	www.ncbi.nlm.nih.gov/pubmed/28135244
rs55906059	22	41788139	MEI1	Pulse pressure	5e-10	www.ncbi.nlm.nih.gov/pubmed/30578418
rs174564	11	61820833	FADS2	Pulse pressure	6e-10	www.ncbi.nlm.nih.gov/pubmed/30578418
rs174577	11	61837342	FADS2, TMEM258	QRS duration	4e-11	www.ncbi.nlm.nih.gov/pubmed/27659466
rs174583	11	61842278	FADS2	QT interval	8e-11	www.ncbi.nlm.nih.gov/pubmed/24952745
rs174546	11	61802358	FADS1	QT interval	1e-09	www.ncbi.nlm.nih.gov/pubmed/30679814
rs1546723	6	109304676		Red blood cell count	6e-201	www.ncbi.nlm.nih.gov/pubmed/30595370
rs9487023	6	109268801	C6orf183	Red blood cell count	5e-65	www.ncbi.nlm.nih.gov/pubmed/27863252
rs102275	11	61790331		Red blood cell count	8e-60	www.ncbi.nlm.nih.gov/pubmed/30595370
rs174533	11	61781553	MYRF, TMEM258	Red blood cell count	4e-21	www.ncbi.nlm.nih.gov/pubmed/27863252
rs13191948	6	109313396	CCDC162P, CD164	Red blood cell count	1e-14	www.ncbi.nlm.nih.gov/pubmed/29403010
rs7412	19	44908822		Red blood cell count	1e-09	www.ncbi.nlm.nih.gov/pubmed/30595370
rs6568571	6	109292049	CD164	Red blood cell count	1e-08	www.ncbi.nlm.nih.gov/pubmed/28017375
rs174601	11	61855668	C11orf9, C11orf10, FEN1, FADS1, FADS2, RAB3IL1, DAGLA, BEST1	Red blood cell fatty acid levels	3e-305	www.ncbi.nlm.nih.gov/pubmed/25500335
rs174545	11	61801834	FADS1, C11orf10, C11orf9, FADS2, FEN1, FADS3, RAB3IL1	Red blood cell fatty acid levels	8e-90	www.ncbi.nlm.nih.gov/pubmed/25500335
rs174550	11	61804006	FADS1, FADS2, C11orf10, C11orf9, FEN1, RAB3IL1	Red blood cell fatty acid levels	6e-43	www.ncbi.nlm.nih.gov/pubmed/25500335
rs174541	11	61798436	FEN1, C11orf10, FADS1, C11orf9, FADS2	Red blood cell fatty acid levels	3e-19	www.ncbi.nlm.nih.gov/pubmed/25500335
rs174535	11	61783884	C11orf9, C11orf10, FADS2, FADS1, FEN1	Red blood cell fatty acid levels	2e-12	www.ncbi.nlm.nih.gov/pubmed/25500335
rs174549	11	61803910	FADS1, C11orf9, C11orf10, FEN1, FADS2	Red blood cell fatty acid levels	2e-10	www.ncbi.nlm.nih.gov/pubmed/25500335
rs174549	11	61803910	FADS1	Red blood cell fatty acid levels	4e-10	www.ncbi.nlm.nih.gov/pubmed/25500335
rs4246215	11	61796827	FEN1, C11orf9, C11orf10, FADS2, FADS1	Red blood cell fatty acid levels	1e-09	www.ncbi.nlm.nih.gov/pubmed/25500335
rs1008084	6	109305762	CCDC162P	Red blood cell traits	6e-26	www.ncbi.nlm.nih.gov/pubmed/23222517
rs9386791	6	109287294	CD164	Red blood cell traits	1e-08	www.ncbi.nlm.nih.gov/pubmed/23446634
rs174559	11	61814184		Red cell distribution width	5e-185	www.ncbi.nlm.nih.gov/pubmed/30595370
rs6568570	6	109292038		Red cell distribution width	5e-175	www.ncbi.nlm.nih.gov/pubmed/30595370
rs7412	19	44908822		Red cell distribution width	1e-169	www.ncbi.nlm.nih.gov/pubmed/30595370
rs79755767	12	54304624		Red cell distribution width	4e-134	www.ncbi.nlm.nih.gov/pubmed/30595370
rs9487023	6	109268801	LOC100996634	Red cell distribution width	5e-57	www.ncbi.nlm.nih.gov/pubmed/28957414
rs7412	19	44908822	APOE	Red cell distribution width	2e-44	www.ncbi.nlm.nih.gov/pubmed/27863252
rs174559	11	61814184	MIR1908	Red cell distribution width	5e-44	www.ncbi.nlm.nih.gov/pubmed/28957414
rs79755767	12	54304624	NR	Red cell distribution width	9e-30	www.ncbi.nlm.nih.gov/pubmed/28957414
rs429358	19	44908684	APOE	Red cell distribution width	8e-26	www.ncbi.nlm.nih.gov/pubmed/27863252
rs4420638	19	44919689	APOC1	Red cell distribution width	2e-25	www.ncbi.nlm.nih.gov/pubmed/28957414
rs445925	19	44912383	APOE	Red cell distribution width	5e-25	www.ncbi.nlm.nih.gov/pubmed/28957414
rs7260330	19	44932959	APOC1P1	Red cell distribution width	1e-11	www.ncbi.nlm.nih.gov/pubmed/27863252
rs429358	19	44908684	PVRL2, TOMM40, APOE, APOC1	Refractive error	3e-17	www.ncbi.nlm.nih.gov/pubmed/32231278
rs174535	11	61783884		Respiratory diseases	3e-13	www.ncbi.nlm.nih.gov/pubmed/30595370
rs8100197	19	44750325		Respiratory diseases	3e-11	www.ncbi.nlm.nih.gov/pubmed/30595370
rs7412	19	44908822	APOE	Response to statins (LDL cholesterol change)	1e-78	www.ncbi.nlm.nih.gov/pubmed/31969989
rs7412	19	44908822	APOE	Response to statins (LDL cholesterol change)	2e-47	www.ncbi.nlm.nih.gov/pubmed/22331829
rs445925	19	44912383	APOE	Response to statins (LDL cholesterol change)	9e-29	www.ncbi.nlm.nih.gov/pubmed/25350695
rs7412	19	44908822	APOE	Response to statins (LDL cholesterol percent change)	1e-36	www.ncbi.nlm.nih.gov/pubmed/31969989
rs174536	11	61784455	FEN1, FADS2, TMEM258, MYRF	Resting heart rate	2e-30	www.ncbi.nlm.nih.gov/pubmed/27798624
rs12721051	19	44918903	APOE, APOC1, PVRL2	Resting heart rate	5e-11	www.ncbi.nlm.nih.gov/pubmed/27798624
rs174547	11	61803311	FADS1	Resting heart rate	2e-09	www.ncbi.nlm.nih.gov/pubmed/20639392
rs7412	19	44908822	APOE	Reticulocyte count	9e-18	www.ncbi.nlm.nih.gov/pubmed/27863252
rs7412	19	44908822	APOE	Reticulocyte fraction of red cells	4e-20	www.ncbi.nlm.nih.gov/pubmed/27863252
rs6002655	22	42207808	CENPM, LINC00634, MIR33A, SEPT3, SHISA8, SREBF2, TNFRSF13C, CYP2D6, CYP2D7P, FAM109B, LOC388906, LOC101929829, NAGA, NDUFA6, NDUFA6-AS1, SMDT1, TCF20, WBP2NL	Schizophrenia	2e-14	www.ncbi.nlm.nih.gov/pubmed/29483656
rs6002655	22	42207808	NR	Schizophrenia	6e-10	www.ncbi.nlm.nih.gov/pubmed/26198764
rs6002655	22	42207808	CENPM, CYP2D6, FAM109B, NAGA, NDUFA6, SEPT3, SHISA8, SMDT1, SREBF2, TCF20, TNFRSF13C, WBP2NL	Schizophrenia	2e-09	www.ncbi.nlm.nih.gov/pubmed/25056061
rs6002655	22	42207808	NR	Schizophrenia	2e-09	www.ncbi.nlm.nih.gov/pubmed/31268507
rs6002655	22	42207808	TCF20	Schizophrenia	1e-08	www.ncbi.nlm.nih.gov/pubmed/30285260
rs11703813	22	41814593	CCDC134	Self-reported math ability	9e-11	www.ncbi.nlm.nih.gov/pubmed/30038396
rs11703813	22	41814593	CCDC134	Self-reported math ability (MTAG)	1e-15	www.ncbi.nlm.nih.gov/pubmed/30038396
rs157595	19	44922203	NR	Serum 25-Hydroxyvitamin D levels	3e-14	www.ncbi.nlm.nih.gov/pubmed/32059762
rs174547	11	61803311	FADS1	Serum docosahexaenoic fatty acid concentration in metabolic syndrome	6e-12	www.ncbi.nlm.nih.gov/pubmed/31991592
rs102275	11	61790331	TMEM258	Serum metabolite concentrations in chronic kidney disease	3e-32	www.ncbi.nlm.nih.gov/pubmed/29545352
rs102274	11	61790354	TMEM258	Serum metabolite concentrations in chronic kidney disease	8e-21	www.ncbi.nlm.nih.gov/pubmed/29545352
rs102275	11	61790331	TMEM258	Serum metabolite concentrations in chronic kidney disease	1e-20	www.ncbi.nlm.nih.gov/pubmed/29545352
rs174537	11	61785208	MYRF	Serum metabolite concentrations in chronic kidney disease	1e-16	www.ncbi.nlm.nih.gov/pubmed/29545352
rs174537	11	61785208	MYRF	Serum metabolite concentrations in chronic kidney disease	2e-14	www.ncbi.nlm.nih.gov/pubmed/29545352
rs174566	11	61824890	FADS1, FADS2	Serum metabolite concentrations in chronic kidney disease	5e-14	www.ncbi.nlm.nih.gov/pubmed/29545352
rs174537	11	61785208	MYRF	Serum metabolite concentrations in chronic kidney disease	9e-13	www.ncbi.nlm.nih.gov/pubmed/29545352
rs174560	11	61814292	FADS1	Serum metabolite concentrations in chronic kidney disease	3e-10	www.ncbi.nlm.nih.gov/pubmed/29545352
rs174537	11	61785208	MYRF	Serum metabolite concentrations in chronic kidney disease	5e-10	www.ncbi.nlm.nih.gov/pubmed/29545352
rs174568	11	61826344	FADS1, FADS2	Serum metabolite concentrations in chronic kidney disease	3e-08	www.ncbi.nlm.nih.gov/pubmed/29545352
rs174546	11	61802358	FADS1	Serum metabolite levels	8e-118	www.ncbi.nlm.nih.gov/pubmed/31636271
rs174577	11	61837342	FADS2	Serum metabolite levels	3e-70	www.ncbi.nlm.nih.gov/pubmed/31636271
rs174583	11	61842278	FADS2	Serum metabolite levels	1e-66	www.ncbi.nlm.nih.gov/pubmed/31636271
rs174546	11	61802358	FADS1	Serum metabolite levels	7e-57	www.ncbi.nlm.nih.gov/pubmed/31636271
rs174583	11	61842278	FADS2	Serum metabolite levels	6e-53	www.ncbi.nlm.nih.gov/pubmed/31636271
rs445925	19	44912383	APOC1	Serum metabolite levels	2e-25	www.ncbi.nlm.nih.gov/pubmed/31636271
rs445925	19	44912383	APOC1	Serum metabolite levels	8e-24	www.ncbi.nlm.nih.gov/pubmed/31636271
rs445925	19	44912383	APOC1	Serum metabolite levels	1e-23	www.ncbi.nlm.nih.gov/pubmed/31636271
rs445925	19	44912383	APOC1	Serum metabolite levels	2e-23	www.ncbi.nlm.nih.gov/pubmed/31636271
rs445925	19	44912383	APOC1	Serum metabolite levels	8e-23	www.ncbi.nlm.nih.gov/pubmed/31636271
rs445925	19	44912383	APOC1	Serum metabolite levels	3e-22	www.ncbi.nlm.nih.gov/pubmed/31636271
rs445925	19	44912383	APOC1	Serum metabolite levels	4e-22	www.ncbi.nlm.nih.gov/pubmed/31636271
rs445925	19	44912383	APOC1	Serum metabolite levels	8e-22	www.ncbi.nlm.nih.gov/pubmed/31636271
rs445925	19	44912383	APOC1	Serum metabolite levels	9e-22	www.ncbi.nlm.nih.gov/pubmed/31636271
rs174548	11	61803876	FADS1, FADS2	Serum metabolite levels	1e-21	www.ncbi.nlm.nih.gov/pubmed/23093944
rs445925	19	44912383	APOC1	Serum metabolite levels	2e-21	www.ncbi.nlm.nih.gov/pubmed/31636271
rs445925	19	44912383	APOC1	Serum metabolite levels	2e-21	www.ncbi.nlm.nih.gov/pubmed/31636271
rs445925	19	44912383	APOC1	Serum metabolite levels	6e-21	www.ncbi.nlm.nih.gov/pubmed/31636271
rs445925	19	44912383	APOC1	Serum metabolite levels	3e-20	www.ncbi.nlm.nih.gov/pubmed/31636271
rs174547	11	61803311	C11orf10, C11orf9, FADS1, FADS2, FEN1	Serum metabolite levels	3e-20	www.ncbi.nlm.nih.gov/pubmed/23093944
rs445925	19	44912383	APOC1	Serum metabolite levels	1e-19	www.ncbi.nlm.nih.gov/pubmed/31636271
rs445925	19	44912383	APOC1	Serum metabolite levels	2e-19	www.ncbi.nlm.nih.gov/pubmed/31636271
rs445925	19	44912383	APOC1	Serum metabolite levels	5e-19	www.ncbi.nlm.nih.gov/pubmed/31636271
rs445925	19	44912383	APOC1	Serum metabolite levels	1e-18	www.ncbi.nlm.nih.gov/pubmed/31636271
rs445925	19	44912383	APOC1	Serum metabolite levels	2e-18	www.ncbi.nlm.nih.gov/pubmed/31636271
rs445925	19	44912383	APOC1	Serum metabolite levels	5e-18	www.ncbi.nlm.nih.gov/pubmed/31636271
rs445925	19	44912383	APOC1	Serum metabolite levels	6e-18	www.ncbi.nlm.nih.gov/pubmed/31636271
rs445925	19	44912383	APOC1	Serum metabolite levels	7e-18	www.ncbi.nlm.nih.gov/pubmed/31636271
rs445925	19	44912383	APOC1	Serum metabolite levels	5e-17	www.ncbi.nlm.nih.gov/pubmed/31636271
rs445925	19	44912383	APOC1	Serum metabolite levels	7e-17	www.ncbi.nlm.nih.gov/pubmed/31636271
rs445925	19	44912383	APOC1	Serum metabolite levels	9e-17	www.ncbi.nlm.nih.gov/pubmed/31636271
rs102275	11	61790331	TMEM258	Serum metabolite levels	3e-16	www.ncbi.nlm.nih.gov/pubmed/31636271
rs445925	19	44912383	APOC1	Serum metabolite levels	4e-16	www.ncbi.nlm.nih.gov/pubmed/31636271
rs445925	19	44912383	APOC1	Serum metabolite levels	2e-15	www.ncbi.nlm.nih.gov/pubmed/31636271
rs445925	19	44912383	APOC1	Serum metabolite levels	4e-15	www.ncbi.nlm.nih.gov/pubmed/31636271
rs445925	19	44912383	APOC1	Serum metabolite levels	2e-14	www.ncbi.nlm.nih.gov/pubmed/31636271
rs174547	11	61803311	C11orf10, C11orf9, FADS1, FADS2, FEN1	Serum metabolite levels	2e-14	www.ncbi.nlm.nih.gov/pubmed/23093944
rs174583	11	61842278	C11orf10, C11orf9, FADS1, FADS2, FEN1	Serum metabolite levels	2e-13	www.ncbi.nlm.nih.gov/pubmed/23093944
rs174535	11	61783884	MYRF	Serum metabolite levels	8e-13	www.ncbi.nlm.nih.gov/pubmed/31636271
rs174547	11	61803311	C11orf10, C11orf9, FADS1, FADS2, FEN1	Serum metabolite levels	1e-10	www.ncbi.nlm.nih.gov/pubmed/23093944
rs174577	11	61837342	FADS2	Serum metabolite levels	2e-10	www.ncbi.nlm.nih.gov/pubmed/31636271
rs174546	11	61802358	FADS1	Serum metabolite levels	1e-09	www.ncbi.nlm.nih.gov/pubmed/31636271
rs174577	11	61837342	FADS2	Serum metabolite levels	2e-09	www.ncbi.nlm.nih.gov/pubmed/31636271
rs445925	19	44912383	APOC1	Serum metabolite levels	5e-09	www.ncbi.nlm.nih.gov/pubmed/31636271
rs445925	19	44912383	APOC1	Serum metabolite levels	1e-08	www.ncbi.nlm.nih.gov/pubmed/31636271
rs157580	19	44892009	TOMM40	Serum metabolite levels	2e-08	www.ncbi.nlm.nih.gov/pubmed/31636271
rs174546	11	61802358	FADS1	Serum metabolite levels (CMS)	5e-121	www.ncbi.nlm.nih.gov/pubmed/31636271
rs174583	11	61842278	FADS2	Serum metabolite levels (CMS)	4e-101	www.ncbi.nlm.nih.gov/pubmed/31636271
rs174577	11	61837342	FADS2	Serum metabolite levels (CMS)	7e-83	www.ncbi.nlm.nih.gov/pubmed/31636271
rs174583	11	61842278	FADS2	Serum metabolite levels (CMS)	5e-77	www.ncbi.nlm.nih.gov/pubmed/31636271
rs174546	11	61802358	FADS1	Serum metabolite levels (CMS)	3e-69	www.ncbi.nlm.nih.gov/pubmed/31636271
rs445925	19	44912383	APOC1	Serum metabolite levels (CMS)	6e-46	www.ncbi.nlm.nih.gov/pubmed/31636271
rs445925	19	44912383	APOC1	Serum metabolite levels (CMS)	5e-44	www.ncbi.nlm.nih.gov/pubmed/31636271
rs445925	19	44912383	APOC1	Serum metabolite levels (CMS)	2e-41	www.ncbi.nlm.nih.gov/pubmed/31636271
rs445925	19	44912383	APOC1	Serum metabolite levels (CMS)	6e-41	www.ncbi.nlm.nih.gov/pubmed/31636271
rs445925	19	44912383	APOC1	Serum metabolite levels (CMS)	6e-40	www.ncbi.nlm.nih.gov/pubmed/31636271
rs445925	19	44912383	APOC1	Serum metabolite levels (CMS)	1e-39	www.ncbi.nlm.nih.gov/pubmed/31636271
rs445925	19	44912383	APOC1	Serum metabolite levels (CMS)	2e-39	www.ncbi.nlm.nih.gov/pubmed/31636271
rs445925	19	44912383	APOC1	Serum metabolite levels (CMS)	5e-33	www.ncbi.nlm.nih.gov/pubmed/31636271
rs445925	19	44912383	APOC1	Serum metabolite levels (CMS)	7e-33	www.ncbi.nlm.nih.gov/pubmed/31636271
rs445925	19	44912383	APOC1	Serum metabolite levels (CMS)	4e-30	www.ncbi.nlm.nih.gov/pubmed/31636271
rs445925	19	44912383	APOC1	Serum metabolite levels (CMS)	1e-28	www.ncbi.nlm.nih.gov/pubmed/31636271
rs445925	19	44912383	APOC1	Serum metabolite levels (CMS)	3e-28	www.ncbi.nlm.nih.gov/pubmed/31636271
rs445925	19	44912383	APOC1	Serum metabolite levels (CMS)	2e-25	www.ncbi.nlm.nih.gov/pubmed/31636271
rs445925	19	44912383	APOC1	Serum metabolite levels (CMS)	2e-25	www.ncbi.nlm.nih.gov/pubmed/31636271
rs445925	19	44912383	APOC1	Serum metabolite levels (CMS)	9e-25	www.ncbi.nlm.nih.gov/pubmed/31636271
rs445925	19	44912383	APOC1	Serum metabolite levels (CMS)	1e-24	www.ncbi.nlm.nih.gov/pubmed/31636271
rs445925	19	44912383	APOC1	Serum metabolite levels (CMS)	3e-24	www.ncbi.nlm.nih.gov/pubmed/31636271
rs102275	11	61790331	TMEM258	Serum metabolite levels (CMS)	4e-24	www.ncbi.nlm.nih.gov/pubmed/31636271
rs445925	19	44912383	APOC1	Serum metabolite levels (CMS)	5e-24	www.ncbi.nlm.nih.gov/pubmed/31636271
rs445925	19	44912383	APOC1	Serum metabolite levels (CMS)	4e-23	www.ncbi.nlm.nih.gov/pubmed/31636271
rs445925	19	44912383	APOC1	Serum metabolite levels (CMS)	9e-23	www.ncbi.nlm.nih.gov/pubmed/31636271
rs445925	19	44912383	APOC1	Serum metabolite levels (CMS)	7e-22	www.ncbi.nlm.nih.gov/pubmed/31636271
rs445925	19	44912383	APOC1	Serum metabolite levels (CMS)	1e-21	www.ncbi.nlm.nih.gov/pubmed/31636271
rs445925	19	44912383	APOC1	Serum metabolite levels (CMS)	2e-21	www.ncbi.nlm.nih.gov/pubmed/31636271
rs445925	19	44912383	APOC1	Serum metabolite levels (CMS)	2e-20	www.ncbi.nlm.nih.gov/pubmed/31636271
rs445925	19	44912383	APOC1	Serum metabolite levels (CMS)	9e-20	www.ncbi.nlm.nih.gov/pubmed/31636271
rs445925	19	44912383	APOC1	Serum metabolite levels (CMS)	5e-19	www.ncbi.nlm.nih.gov/pubmed/31636271
rs395908	19	44870308	NECTIN2	Serum metabolite levels (CMS)	4e-18	www.ncbi.nlm.nih.gov/pubmed/31636271
rs174535	11	61783884	MYRF	Serum metabolite levels (CMS)	5e-18	www.ncbi.nlm.nih.gov/pubmed/31636271
rs445925	19	44912383	APOC1	Serum metabolite levels (CMS)	6e-18	www.ncbi.nlm.nih.gov/pubmed/31636271
rs1535	11	61830500	FADS2	Serum metabolite levels (CMS)	9e-18	www.ncbi.nlm.nih.gov/pubmed/31636271
rs102275	11	61790331	TMEM258	Serum metabolite levels (CMS)	2e-17	www.ncbi.nlm.nih.gov/pubmed/31636271
rs395908	19	44870308	NECTIN2	Serum metabolite levels (CMS)	4e-17	www.ncbi.nlm.nih.gov/pubmed/31636271
rs174577	11	61837342	FADS2	Serum metabolite levels (CMS)	5e-16	www.ncbi.nlm.nih.gov/pubmed/31636271
rs174548	11	61803876	FADS1	Serum metabolite levels (CMS)	7e-16	www.ncbi.nlm.nih.gov/pubmed/31636271
rs445925	19	44912383	APOC1	Serum metabolite levels (CMS)	1e-14	www.ncbi.nlm.nih.gov/pubmed/31636271
rs445925	19	44912383	APOC1	Serum metabolite levels (CMS)	2e-14	www.ncbi.nlm.nih.gov/pubmed/31636271
rs174583	11	61842278	FADS2	Serum metabolite levels (CMS)	2e-14	www.ncbi.nlm.nih.gov/pubmed/31636271
rs395908	19	44870308	NECTIN2	Serum metabolite levels (CMS)	3e-14	www.ncbi.nlm.nih.gov/pubmed/31636271
rs174577	11	61837342	FADS2	Serum metabolite levels (CMS)	5e-14	www.ncbi.nlm.nih.gov/pubmed/31636271
rs174547	11	61803311	FADS1	Serum metabolite levels (CMS)	1e-13	www.ncbi.nlm.nih.gov/pubmed/31636271
rs445925	19	44912383	APOC1	Serum metabolite levels (CMS)	2e-13	www.ncbi.nlm.nih.gov/pubmed/31636271
rs174546	11	61802358	FADS1	Serum metabolite levels (CMS)	7e-13	www.ncbi.nlm.nih.gov/pubmed/31636271
rs405509	19	44905579	APOE	Serum metabolite levels (CMS)	4e-12	www.ncbi.nlm.nih.gov/pubmed/31636271
rs445925	19	44912383	APOC1	Serum metabolite levels (CMS)	2e-11	www.ncbi.nlm.nih.gov/pubmed/31636271
rs157580	19	44892009	TOMM40	Serum metabolite levels (CMS)	3e-11	www.ncbi.nlm.nih.gov/pubmed/31636271
rs769449	19	44906745	APOE	Serum metabolite levels (CMS)	3e-11	www.ncbi.nlm.nih.gov/pubmed/31636271
rs8106922	19	44898409	TOMM40	Serum metabolite levels (CMS)	4e-11	www.ncbi.nlm.nih.gov/pubmed/31636271
rs1535	11	61830500	FADS2	Serum metabolite levels (CMS)	5e-11	www.ncbi.nlm.nih.gov/pubmed/31636271
rs445925	19	44912383	APOC1	Serum metabolite levels (CMS)	6e-11	www.ncbi.nlm.nih.gov/pubmed/31636271
rs174546	11	61802358	FADS1	Serum metabolite levels (CMS)	1e-10	www.ncbi.nlm.nih.gov/pubmed/31636271
rs108499	11	61779765	MYRF	Serum metabolite levels (CMS)	1e-10	www.ncbi.nlm.nih.gov/pubmed/31636271
rs445925	19	44912383	APOC1	Serum metabolite levels (CMS)	3e-10	www.ncbi.nlm.nih.gov/pubmed/31636271
rs174535	11	61783884	MYRF	Serum metabolite levels (CMS)	4e-10	www.ncbi.nlm.nih.gov/pubmed/31636271
rs174576	11	61836038	FADS2	Serum metabolite levels (CMS)	5e-10	www.ncbi.nlm.nih.gov/pubmed/31636271
rs174538	11	61792609	TMEM258	Serum metabolite levels (CMS)	6e-10	www.ncbi.nlm.nih.gov/pubmed/31636271
rs174547	11	61803311	FADS1	Serum metabolite levels (CMS)	6e-10	www.ncbi.nlm.nih.gov/pubmed/31636271
rs174576	11	61836038	FADS2	Serum metabolite levels (CMS)	7e-10	www.ncbi.nlm.nih.gov/pubmed/31636271
rs157580	19	44892009	TOMM40	Serum metabolite levels (CMS)	8e-10	www.ncbi.nlm.nih.gov/pubmed/31636271
rs157580	19	44892009	TOMM40	Serum metabolite levels (CMS)	9e-10	www.ncbi.nlm.nih.gov/pubmed/31636271
rs102275	11	61790331	TMEM258	Serum metabolite ratios in chronic kidney disease	2e-82	www.ncbi.nlm.nih.gov/pubmed/29545352
rs102275	11	61790331	TMEM258	Serum metabolite ratios in chronic kidney disease	2e-75	www.ncbi.nlm.nih.gov/pubmed/29545352
rs102275	11	61790331	TMEM258	Serum metabolite ratios in chronic kidney disease	1e-73	www.ncbi.nlm.nih.gov/pubmed/29545352
rs174566	11	61824890	FADS1, FADS2	Serum metabolite ratios in chronic kidney disease	4e-61	www.ncbi.nlm.nih.gov/pubmed/29545352
rs174566	11	61824890	FADS1, FADS2	Serum metabolite ratios in chronic kidney disease	1e-60	www.ncbi.nlm.nih.gov/pubmed/29545352
rs102275	11	61790331	TMEM258	Serum metabolite ratios in chronic kidney disease	1e-56	www.ncbi.nlm.nih.gov/pubmed/29545352
rs102275	11	61790331	TMEM258	Serum metabolite ratios in chronic kidney disease	2e-56	www.ncbi.nlm.nih.gov/pubmed/29545352
rs174564	11	61820833	FADS1, FADS2	Serum metabolite ratios in chronic kidney disease	1e-52	www.ncbi.nlm.nih.gov/pubmed/29545352
rs102275	11	61790331	TMEM258	Serum metabolite ratios in chronic kidney disease	5e-49	www.ncbi.nlm.nih.gov/pubmed/29545352
rs102275	11	61790331	TMEM258	Serum metabolite ratios in chronic kidney disease	2e-47	www.ncbi.nlm.nih.gov/pubmed/29545352
rs174566	11	61824890	FADS1, FADS2	Serum metabolite ratios in chronic kidney disease	3e-44	www.ncbi.nlm.nih.gov/pubmed/29545352
rs174564	11	61820833	FADS1, FADS2	Serum metabolite ratios in chronic kidney disease	3e-43	www.ncbi.nlm.nih.gov/pubmed/29545352
rs102275	11	61790331	TMEM258	Serum metabolite ratios in chronic kidney disease	1e-42	www.ncbi.nlm.nih.gov/pubmed/29545352
rs174564	11	61820833	FADS1, FADS2	Serum metabolite ratios in chronic kidney disease	2e-42	www.ncbi.nlm.nih.gov/pubmed/29545352
rs174564	11	61820833	FADS1, FADS2	Serum metabolite ratios in chronic kidney disease	2e-42	www.ncbi.nlm.nih.gov/pubmed/29545352
rs102275	11	61790331	TMEM258	Serum metabolite ratios in chronic kidney disease	3e-40	www.ncbi.nlm.nih.gov/pubmed/29545352
rs174548	11	61803876	FADS1	Serum metabolite ratios in chronic kidney disease	1e-39	www.ncbi.nlm.nih.gov/pubmed/29545352
rs102275	11	61790331	TMEM258	Serum metabolite ratios in chronic kidney disease	2e-39	www.ncbi.nlm.nih.gov/pubmed/29545352
rs174564	11	61820833	FADS1, FADS2	Serum metabolite ratios in chronic kidney disease	2e-38	www.ncbi.nlm.nih.gov/pubmed/29545352
rs102275	11	61790331	TMEM258	Serum metabolite ratios in chronic kidney disease	3e-38	www.ncbi.nlm.nih.gov/pubmed/29545352
rs174566	11	61824890	FADS1, FADS2	Serum metabolite ratios in chronic kidney disease	3e-37	www.ncbi.nlm.nih.gov/pubmed/29545352
rs174564	11	61820833	FADS1, FADS2	Serum metabolite ratios in chronic kidney disease	3e-36	www.ncbi.nlm.nih.gov/pubmed/29545352
rs174564	11	61820833	FADS1, FADS2	Serum metabolite ratios in chronic kidney disease	3e-36	www.ncbi.nlm.nih.gov/pubmed/29545352
rs174564	11	61820833	FADS1, FADS2	Serum metabolite ratios in chronic kidney disease	1e-35	www.ncbi.nlm.nih.gov/pubmed/29545352
rs174564	11	61820833	FADS1, FADS2	Serum metabolite ratios in chronic kidney disease	2e-35	www.ncbi.nlm.nih.gov/pubmed/29545352
rs102275	11	61790331	TMEM258	Serum metabolite ratios in chronic kidney disease	3e-35	www.ncbi.nlm.nih.gov/pubmed/29545352
rs174566	11	61824890	FADS1, FADS2	Serum metabolite ratios in chronic kidney disease	4e-35	www.ncbi.nlm.nih.gov/pubmed/29545352
rs174564	11	61820833	FADS1, FADS2	Serum metabolite ratios in chronic kidney disease	3e-34	www.ncbi.nlm.nih.gov/pubmed/29545352
rs174561	11	61815236	MIR1908	Serum metabolite ratios in chronic kidney disease	5e-34	www.ncbi.nlm.nih.gov/pubmed/29545352
rs174566	11	61824890	FADS1, FADS2	Serum metabolite ratios in chronic kidney disease	2e-33	www.ncbi.nlm.nih.gov/pubmed/29545352
rs174548	11	61803876	FADS1	Serum metabolite ratios in chronic kidney disease	3e-33	www.ncbi.nlm.nih.gov/pubmed/29545352
rs102275	11	61790331	TMEM258	Serum metabolite ratios in chronic kidney disease	2e-32	www.ncbi.nlm.nih.gov/pubmed/29545352
rs174560	11	61814292	FADS1	Serum metabolite ratios in chronic kidney disease	2e-32	www.ncbi.nlm.nih.gov/pubmed/29545352
rs174566	11	61824890	FADS1, FADS2	Serum metabolite ratios in chronic kidney disease	2e-32	www.ncbi.nlm.nih.gov/pubmed/29545352
rs174564	11	61820833	FADS1, FADS2	Serum metabolite ratios in chronic kidney disease	4e-32	www.ncbi.nlm.nih.gov/pubmed/29545352
rs102275	11	61790331	TMEM258	Serum metabolite ratios in chronic kidney disease	5e-32	www.ncbi.nlm.nih.gov/pubmed/29545352
rs174566	11	61824890	FADS1, FADS2	Serum metabolite ratios in chronic kidney disease	6e-32	www.ncbi.nlm.nih.gov/pubmed/29545352
rs174566	11	61824890	FADS1, FADS2	Serum metabolite ratios in chronic kidney disease	1e-31	www.ncbi.nlm.nih.gov/pubmed/29545352
rs174566	11	61824890	FADS1, FADS2	Serum metabolite ratios in chronic kidney disease	1e-31	www.ncbi.nlm.nih.gov/pubmed/29545352
rs102275	11	61790331	TMEM258	Serum metabolite ratios in chronic kidney disease	3e-31	www.ncbi.nlm.nih.gov/pubmed/29545352
rs174580	11	61839170	FADS2	Serum metabolite ratios in chronic kidney disease	9e-31	www.ncbi.nlm.nih.gov/pubmed/29545352
rs102275	11	61790331	TMEM258	Serum metabolite ratios in chronic kidney disease	1e-30	www.ncbi.nlm.nih.gov/pubmed/29545352
rs174560	11	61814292	FADS1	Serum metabolite ratios in chronic kidney disease	1e-30	www.ncbi.nlm.nih.gov/pubmed/29545352
rs174576	11	61836038	FADS2	Serum metabolite ratios in chronic kidney disease	1e-30	www.ncbi.nlm.nih.gov/pubmed/29545352
rs102275	11	61790331	TMEM258	Serum metabolite ratios in chronic kidney disease	2e-30	www.ncbi.nlm.nih.gov/pubmed/29545352
rs102275	11	61790331	TMEM258	Serum metabolite ratios in chronic kidney disease	2e-30	www.ncbi.nlm.nih.gov/pubmed/29545352
rs102275	11	61790331	TMEM258	Serum metabolite ratios in chronic kidney disease	2e-30	www.ncbi.nlm.nih.gov/pubmed/29545352
rs102275	11	61790331	TMEM258	Serum metabolite ratios in chronic kidney disease	4e-30	www.ncbi.nlm.nih.gov/pubmed/29545352
rs174562	11	61817672	FADS1	Serum metabolite ratios in chronic kidney disease	7e-30	www.ncbi.nlm.nih.gov/pubmed/29545352
rs174564	11	61820833	FADS1, FADS2	Serum metabolite ratios in chronic kidney disease	1e-29	www.ncbi.nlm.nih.gov/pubmed/29545352
rs174564	11	61820833	FADS1, FADS2	Serum metabolite ratios in chronic kidney disease	2e-28	www.ncbi.nlm.nih.gov/pubmed/29545352
rs174580	11	61839170	FADS2	Serum metabolite ratios in chronic kidney disease	2e-28	www.ncbi.nlm.nih.gov/pubmed/29545352
rs174560	11	61814292	FADS1	Serum metabolite ratios in chronic kidney disease	4e-28	www.ncbi.nlm.nih.gov/pubmed/29545352
rs174566	11	61824890	FADS1, FADS2	Serum metabolite ratios in chronic kidney disease	6e-28	www.ncbi.nlm.nih.gov/pubmed/29545352
rs174564	11	61820833	FADS1, FADS2	Serum metabolite ratios in chronic kidney disease	5e-27	www.ncbi.nlm.nih.gov/pubmed/29545352
rs102275	11	61790331	TMEM258	Serum metabolite ratios in chronic kidney disease	7e-27	www.ncbi.nlm.nih.gov/pubmed/29545352
rs174564	11	61820833	FADS1, FADS2	Serum metabolite ratios in chronic kidney disease	2e-26	www.ncbi.nlm.nih.gov/pubmed/29545352
rs102275	11	61790331	TMEM258	Serum metabolite ratios in chronic kidney disease	3e-26	www.ncbi.nlm.nih.gov/pubmed/29545352
rs102275	11	61790331	TMEM258	Serum metabolite ratios in chronic kidney disease	3e-26	www.ncbi.nlm.nih.gov/pubmed/29545352
rs102275	11	61790331	TMEM258	Serum metabolite ratios in chronic kidney disease	4e-26	www.ncbi.nlm.nih.gov/pubmed/29545352
rs102275	11	61790331	TMEM258	Serum metabolite ratios in chronic kidney disease	6e-26	www.ncbi.nlm.nih.gov/pubmed/29545352
rs174564	11	61820833	FADS1, FADS2	Serum metabolite ratios in chronic kidney disease	4e-25	www.ncbi.nlm.nih.gov/pubmed/29545352
rs174581	11	61839211	FADS2	Serum metabolite ratios in chronic kidney disease	4e-25	www.ncbi.nlm.nih.gov/pubmed/29545352
rs174564	11	61820833	FADS1, FADS2	Serum metabolite ratios in chronic kidney disease	6e-25	www.ncbi.nlm.nih.gov/pubmed/29545352
rs102275	11	61790331	TMEM258	Serum metabolite ratios in chronic kidney disease	1e-24	www.ncbi.nlm.nih.gov/pubmed/29545352
rs174568	11	61826344	FADS1, FADS2	Serum metabolite ratios in chronic kidney disease	4e-24	www.ncbi.nlm.nih.gov/pubmed/29545352
rs174560	11	61814292	FADS1	Serum metabolite ratios in chronic kidney disease	5e-24	www.ncbi.nlm.nih.gov/pubmed/29545352
rs174566	11	61824890	FADS1, FADS2	Serum metabolite ratios in chronic kidney disease	8e-24	www.ncbi.nlm.nih.gov/pubmed/29545352
rs102275	11	61790331	TMEM258	Serum metabolite ratios in chronic kidney disease	2e-23	www.ncbi.nlm.nih.gov/pubmed/29545352
rs102275	11	61790331	TMEM258	Serum metabolite ratios in chronic kidney disease	2e-23	www.ncbi.nlm.nih.gov/pubmed/29545352
rs174566	11	61824890	FADS1, FADS2	Serum metabolite ratios in chronic kidney disease	3e-23	www.ncbi.nlm.nih.gov/pubmed/29545352
rs174566	11	61824890	FADS1, FADS2	Serum metabolite ratios in chronic kidney disease	1e-22	www.ncbi.nlm.nih.gov/pubmed/29545352
rs174566	11	61824890	FADS1, FADS2	Serum metabolite ratios in chronic kidney disease	1e-22	www.ncbi.nlm.nih.gov/pubmed/29545352
rs174566	11	61824890	FADS1, FADS2	Serum metabolite ratios in chronic kidney disease	1e-22	www.ncbi.nlm.nih.gov/pubmed/29545352
rs174566	11	61824890	FADS1, FADS2	Serum metabolite ratios in chronic kidney disease	2e-22	www.ncbi.nlm.nih.gov/pubmed/29545352
rs174562	11	61817672	FADS1	Serum metabolite ratios in chronic kidney disease	3e-22	www.ncbi.nlm.nih.gov/pubmed/29545352
rs102275	11	61790331	TMEM258	Serum metabolite ratios in chronic kidney disease	1e-21	www.ncbi.nlm.nih.gov/pubmed/29545352
rs174562	11	61817672	FADS1	Serum metabolite ratios in chronic kidney disease	3e-21	www.ncbi.nlm.nih.gov/pubmed/29545352
rs174566	11	61824890	FADS1, FADS2	Serum metabolite ratios in chronic kidney disease	5e-21	www.ncbi.nlm.nih.gov/pubmed/29545352
rs174580	11	61839170	FADS2	Serum metabolite ratios in chronic kidney disease	6e-21	www.ncbi.nlm.nih.gov/pubmed/29545352
rs174545	11	61801834	FADS1	Serum metabolite ratios in chronic kidney disease	7e-21	www.ncbi.nlm.nih.gov/pubmed/29545352
rs102275	11	61790331	TMEM258	Serum metabolite ratios in chronic kidney disease	1e-20	www.ncbi.nlm.nih.gov/pubmed/29545352
rs102275	11	61790331	TMEM258	Serum metabolite ratios in chronic kidney disease	1e-20	www.ncbi.nlm.nih.gov/pubmed/29545352
rs174549	11	61803910	FADS1	Serum metabolite ratios in chronic kidney disease	1e-20	www.ncbi.nlm.nih.gov/pubmed/29545352
rs174566	11	61824890	FADS1, FADS2	Serum metabolite ratios in chronic kidney disease	1e-20	www.ncbi.nlm.nih.gov/pubmed/29545352
rs174566	11	61824890	FADS1, FADS2	Serum metabolite ratios in chronic kidney disease	2e-20	www.ncbi.nlm.nih.gov/pubmed/29545352
rs174566	11	61824890	FADS1, FADS2	Serum metabolite ratios in chronic kidney disease	4e-20	www.ncbi.nlm.nih.gov/pubmed/29545352
rs174580	11	61839170	FADS2	Serum metabolite ratios in chronic kidney disease	4e-20	www.ncbi.nlm.nih.gov/pubmed/29545352
rs102275	11	61790331	TMEM258	Serum metabolite ratios in chronic kidney disease	5e-20	www.ncbi.nlm.nih.gov/pubmed/29545352
rs174560	11	61814292	FADS1	Serum metabolite ratios in chronic kidney disease	5e-20	www.ncbi.nlm.nih.gov/pubmed/29545352
rs174562	11	61817672	FADS1	Serum metabolite ratios in chronic kidney disease	1e-19	www.ncbi.nlm.nih.gov/pubmed/29545352
rs174566	11	61824890	FADS1, FADS2	Serum metabolite ratios in chronic kidney disease	1e-19	www.ncbi.nlm.nih.gov/pubmed/29545352
rs174537	11	61785208	MYRF	Serum metabolite ratios in chronic kidney disease	2e-19	www.ncbi.nlm.nih.gov/pubmed/29545352
rs174561	11	61815236	MIR1908	Serum metabolite ratios in chronic kidney disease	2e-19	www.ncbi.nlm.nih.gov/pubmed/29545352
rs174566	11	61824890	FADS1, FADS2	Serum metabolite ratios in chronic kidney disease	2e-19	www.ncbi.nlm.nih.gov/pubmed/29545352
rs174564	11	61820833	FADS1, FADS2	Serum metabolite ratios in chronic kidney disease	3e-19	www.ncbi.nlm.nih.gov/pubmed/29545352
rs1535	11	61830500	FADS2	Serum metabolite ratios in chronic kidney disease	3e-19	www.ncbi.nlm.nih.gov/pubmed/29545352
rs174566	11	61824890	FADS1, FADS2	Serum metabolite ratios in chronic kidney disease	4e-19	www.ncbi.nlm.nih.gov/pubmed/29545352
rs28456	11	61822009	FADS1, FADS2	Serum metabolite ratios in chronic kidney disease	6e-19	www.ncbi.nlm.nih.gov/pubmed/29545352
rs174561	11	61815236	MIR1908	Serum metabolite ratios in chronic kidney disease	1e-18	www.ncbi.nlm.nih.gov/pubmed/29545352
rs28456	11	61822009	FADS1, FADS2	Serum metabolite ratios in chronic kidney disease	1e-18	www.ncbi.nlm.nih.gov/pubmed/29545352
rs174566	11	61824890	FADS1, FADS2	Serum metabolite ratios in chronic kidney disease	1e-18	www.ncbi.nlm.nih.gov/pubmed/29545352
rs174566	11	61824890	FADS1, FADS2	Serum metabolite ratios in chronic kidney disease	1e-18	www.ncbi.nlm.nih.gov/pubmed/29545352
rs174541	11	61798436	FEN1, FADS1	Serum metabolite ratios in chronic kidney disease	2e-18	www.ncbi.nlm.nih.gov/pubmed/29545352
rs174549	11	61803910	FADS1	Serum metabolite ratios in chronic kidney disease	2e-18	www.ncbi.nlm.nih.gov/pubmed/29545352
rs1535	11	61830500	FADS2	Serum metabolite ratios in chronic kidney disease	2e-18	www.ncbi.nlm.nih.gov/pubmed/29545352
rs1535	11	61830500	FADS2	Serum metabolite ratios in chronic kidney disease	3e-18	www.ncbi.nlm.nih.gov/pubmed/29545352
rs174581	11	61839211	FADS2	Serum metabolite ratios in chronic kidney disease	3e-18	www.ncbi.nlm.nih.gov/pubmed/29545352
rs174528	11	61776027	MYRF	Serum metabolite ratios in chronic kidney disease	5e-18	www.ncbi.nlm.nih.gov/pubmed/29545352
rs102275	11	61790331	TMEM258	Serum metabolite ratios in chronic kidney disease	5e-18	www.ncbi.nlm.nih.gov/pubmed/29545352
rs174566	11	61824890	FADS1, FADS2	Serum metabolite ratios in chronic kidney disease	6e-18	www.ncbi.nlm.nih.gov/pubmed/29545352
rs174560	11	61814292	FADS1	Serum metabolite ratios in chronic kidney disease	7e-18	www.ncbi.nlm.nih.gov/pubmed/29545352
rs174583	11	61842278	FADS2	Serum metabolite ratios in chronic kidney disease	7e-18	www.ncbi.nlm.nih.gov/pubmed/29545352
rs174578	11	61838027	FADS2	Serum metabolite ratios in chronic kidney disease	9e-18	www.ncbi.nlm.nih.gov/pubmed/29545352
rs174560	11	61814292	FADS1	Serum metabolite ratios in chronic kidney disease	1e-17	www.ncbi.nlm.nih.gov/pubmed/29545352
rs174580	11	61839170	FADS2	Serum metabolite ratios in chronic kidney disease	1e-17	www.ncbi.nlm.nih.gov/pubmed/29545352
rs102275	11	61790331	TMEM258	Serum metabolite ratios in chronic kidney disease	2e-17	www.ncbi.nlm.nih.gov/pubmed/29545352
rs174566	11	61824890	FADS1, FADS2	Serum metabolite ratios in chronic kidney disease	2e-17	www.ncbi.nlm.nih.gov/pubmed/29545352
rs1535	11	61830500	FADS2	Serum metabolite ratios in chronic kidney disease	2e-17	www.ncbi.nlm.nih.gov/pubmed/29545352
rs174574	11	61832870	FADS2	Serum metabolite ratios in chronic kidney disease	2e-17	www.ncbi.nlm.nih.gov/pubmed/29545352
rs102275	11	61790331	TMEM258	Serum metabolite ratios in chronic kidney disease	3e-17	www.ncbi.nlm.nih.gov/pubmed/29545352
rs174554	11	61811991	FADS1	Serum metabolite ratios in chronic kidney disease	3e-17	www.ncbi.nlm.nih.gov/pubmed/29545352
rs174560	11	61814292	FADS1	Serum metabolite ratios in chronic kidney disease	3e-17	www.ncbi.nlm.nih.gov/pubmed/29545352
rs174561	11	61815236	MIR1908	Serum metabolite ratios in chronic kidney disease	3e-17	www.ncbi.nlm.nih.gov/pubmed/29545352
rs174533	11	61781553	MYRF	Serum metabolite ratios in chronic kidney disease	5e-17	www.ncbi.nlm.nih.gov/pubmed/29545352
rs174541	11	61798436	FEN1, FADS1	Serum metabolite ratios in chronic kidney disease	6e-17	www.ncbi.nlm.nih.gov/pubmed/29545352
rs102275	11	61790331	TMEM258	Serum metabolite ratios in chronic kidney disease	8e-17	www.ncbi.nlm.nih.gov/pubmed/29545352
rs1535	11	61830500	FADS2	Serum metabolite ratios in chronic kidney disease	1e-16	www.ncbi.nlm.nih.gov/pubmed/29545352
rs174566	11	61824890	FADS1, FADS2	Serum metabolite ratios in chronic kidney disease	2e-16	www.ncbi.nlm.nih.gov/pubmed/29545352
rs99780	11	61829161	FADS2	Serum metabolite ratios in chronic kidney disease	2e-16	www.ncbi.nlm.nih.gov/pubmed/29545352
rs1535	11	61830500	FADS2	Serum metabolite ratios in chronic kidney disease	2e-16	www.ncbi.nlm.nih.gov/pubmed/29545352
rs174561	11	61815236	MIR1908	Serum metabolite ratios in chronic kidney disease	3e-16	www.ncbi.nlm.nih.gov/pubmed/29545352
rs174564	11	61820833	FADS1, FADS2	Serum metabolite ratios in chronic kidney disease	3e-16	www.ncbi.nlm.nih.gov/pubmed/29545352
rs1535	11	61830500	FADS2	Serum metabolite ratios in chronic kidney disease	5e-16	www.ncbi.nlm.nih.gov/pubmed/29545352
rs174562	11	61817672	FADS1	Serum metabolite ratios in chronic kidney disease	6e-16	www.ncbi.nlm.nih.gov/pubmed/29545352
rs1535	11	61830500	FADS2	Serum metabolite ratios in chronic kidney disease	8e-16	www.ncbi.nlm.nih.gov/pubmed/29545352
rs174541	11	61798436	FEN1, FADS1	Serum metabolite ratios in chronic kidney disease	9e-16	www.ncbi.nlm.nih.gov/pubmed/29545352
rs102275	11	61790331	TMEM258	Serum metabolite ratios in chronic kidney disease	1e-15	www.ncbi.nlm.nih.gov/pubmed/29545352
rs174541	11	61798436	FEN1, FADS1	Serum metabolite ratios in chronic kidney disease	1e-15	www.ncbi.nlm.nih.gov/pubmed/29545352
rs174548	11	61803876	FADS1	Serum metabolite ratios in chronic kidney disease	1e-15	www.ncbi.nlm.nih.gov/pubmed/29545352
rs174566	11	61824890	FADS1, FADS2	Serum metabolite ratios in chronic kidney disease	1e-15	www.ncbi.nlm.nih.gov/pubmed/29545352
rs174581	11	61839211	FADS2	Serum metabolite ratios in chronic kidney disease	1e-15	www.ncbi.nlm.nih.gov/pubmed/29545352
rs102275	11	61790331	TMEM258	Serum metabolite ratios in chronic kidney disease	2e-15	www.ncbi.nlm.nih.gov/pubmed/29545352
rs174566	11	61824890	FADS1, FADS2	Serum metabolite ratios in chronic kidney disease	2e-15	www.ncbi.nlm.nih.gov/pubmed/29545352
rs28456	11	61822009	FADS1, FADS2	Serum metabolite ratios in chronic kidney disease	3e-15	www.ncbi.nlm.nih.gov/pubmed/29545352
rs174560	11	61814292	FADS1	Serum metabolite ratios in chronic kidney disease	4e-15	www.ncbi.nlm.nih.gov/pubmed/29545352
rs174581	11	61839211	FADS2	Serum metabolite ratios in chronic kidney disease	4e-15	www.ncbi.nlm.nih.gov/pubmed/29545352
rs102275	11	61790331	TMEM258	Serum metabolite ratios in chronic kidney disease	6e-15	www.ncbi.nlm.nih.gov/pubmed/29545352
rs174581	11	61839211	FADS2	Serum metabolite ratios in chronic kidney disease	7e-15	www.ncbi.nlm.nih.gov/pubmed/29545352
rs174528	11	61776027	MYRF	Serum metabolite ratios in chronic kidney disease	8e-15	www.ncbi.nlm.nih.gov/pubmed/29545352
rs102275	11	61790331	TMEM258	Serum metabolite ratios in chronic kidney disease	2e-14	www.ncbi.nlm.nih.gov/pubmed/29545352
rs174560	11	61814292	FADS1	Serum metabolite ratios in chronic kidney disease	2e-14	www.ncbi.nlm.nih.gov/pubmed/29545352
rs174548	11	61803876	FADS1	Serum metabolite ratios in chronic kidney disease	3e-14	www.ncbi.nlm.nih.gov/pubmed/29545352
rs174568	11	61826344	FADS1, FADS2	Serum metabolite ratios in chronic kidney disease	3e-14	www.ncbi.nlm.nih.gov/pubmed/29545352
rs1535	11	61830500	FADS2	Serum metabolite ratios in chronic kidney disease	3e-14	www.ncbi.nlm.nih.gov/pubmed/29545352
[truncated: 241 more rows]
